# Supplementary material for: Broadband photoresponse data of transparent all-oxide photovoltaics of ZnO/NiO
Source: Data Brief. 2019 Jun 12;25:104095. doi: 10.1016/j.dib.2019.104095 (PMC6598871; doi:10.1016/j.dib.2019.104095)
Supplement: Multimedia component 1 [file mmc1.xlsx]

## Sheet: Figure 2
Figure 2(a)					Figure 2(b)					Figure 2(c)					Figure 2(d-f)
Transmittance					Reflectance					Absorbance coefficient (cm-1)					(hva)2 (eV cm-1)2
Wavelength( nm)	ITO/NiO	ITO/ZnO	ITO/ZnO/NiO		Wavelength( nm)	ITO/NiO	ITO/ZnO	ITO/ZnO/NiO		hv (eV)	ITO/NiO	ITO/ZnO	ITO/ZnO/NiO		hv	ITO/ZnO	ITO/NiO
220	0.002	0.013	-0.002		220	2.031	6.825	10.249		4.52555	77645.3	94846.6	98817.4		5.63636	1.74992e+11	1.84274e+11
221	0.002	0.009	0.003		221	2.027	6.844	10.279		4.50909	86213.3	91051.9	93195.8		5.61086	1.90303e+11	1.82158e+11
222	0.006	0.008	0.006		222	2.018	6.851	10.315		4.49275	81494.1	91107.1	93257.9		5.58559	1.94132e+11	1.21949e+11
223	0.008	0.012	0.007		223	2.019	6.843	10.351		4.47653	81693.8	88459.1	93324.8		5.56054	1.74069e+11	1.07824e+11
224	0.011	0.012	0.009		224	2.016	6.848	10.403		4.46043	81967.8	88522.1	87697.5		5.53571	1.72592e+11	9.30919e+10
225	0.013	0.009	0.008		225	2.024	6.865	10.472		4.44444	87069.4	91298.9	90108.4		5.51111	1.83916e+11	8.62185e+10
226	0.011	0.007	0.009		226	2.032	6.873	10.526		4.42857	78955.9	91339.8	90159.9		5.48673	1.93694e+11	9.27144e+10
227	0.007	0.008	0.007		227	2.038	6.874	10.57		4.41281	82639.3	95205.7	90216		5.46256	1.86023e+11	1.11477e+11
228	0.002	0.008	0.008		228	2.044	6.882	10.638		4.3662	88184.8	101926	90405.2		5.4386	1.84515e+11	1.72942e+11
229	0.008	0.005	0.007		229	2.04	6.89	10.715		4.35088	80029.7	88938.8	90478.5		5.41485	2.04145e+11	1.0397e+11
230	0.011	0.008	0.007		230	2.045	6.902	10.796		4.33566	77533.6	88973.6	99537.4		5.3913	1.81614e+11	9.05005e+10
231	0.008	0.01	0.008		231	2.041	6.91	10.856		4.32056	75586.9	86956.4	99603.1		5.36797	1.70696e+11	1.02257e+11
232	0.004	0.014	0.006		232	2.05	6.92	10.93		4.30556	73965.3	95696.1	90687.2		5.34483	1.55692e+11	1.32843e+11
233	0.003	0.012	0.005		233	2.059	6.932	10.99		4.29066	72550.6	95806.9	90732.1		5.32189	1.60662e+11	1.46378e+11
234	0.007	0.007	0.005		234	2.068	6.948	11.073		4.27586	70033	95867.3	90767.5		5.29915	1.81756e+11	1.07294e+11
235	0.007	0.005	0.006		235	2.074	6.981	11.153		4.26117	71473.7	95922.3	94101.6		5.2766	1.952e+11	1.06852e+11
236	0.007	0.004	0.003		236	2.084	7.012	11.263		4.24658	69319.5	102547	94165.1		5.25424	2.03867e+11	1.06719e+11
237	0.009	0.01	0.002		237	2.096	7.046	11.335		4.23208	67609.4	102633	94210.8		5.23207	1.63977e+11	9.65598e+10
238	0.006	0.009	0		238	2.107	7.06	11.421		4.21769	63934.4	96169	99949.6		5.21008	1.66991e+11	1.13121e+11
239	0.008	0.007	0.005		239	2.118	7.075	11.503		4.20339	60675.7	96228.3	94308.9		5.18828	1.75962e+11	1.01162e+11
240	0.009	0.007	0.005		240	2.131	7.093	11.616		4.18919	57351.1	102829	100026		5.16667	1.7474e+11	9.65957e+10
241	0.012	0.007	0.006		241	2.151	7.132	11.733		4.17508	54884.5	96356.4	100061		5.14523	1.73809e+11	8.628e+10
242	0.008	0.006	0.006		242	2.168	7.176	11.843		4.16107	52162.7	96432.9	100072		5.12397	1.79203e+11	1.02117e+11
243	0.008	0.003	0.008		243	2.188	7.213	11.945		4.14716	49393.8	103036	100104		5.10288	2.07503e+11	1.02621e+11
244	0.005	0.003	0.008		244	2.195	7.243	12.052		4.13333	46650.1	103119	100122		5.08197	2.06225e+11	1.21623e+11
245	0.004	0.006	0.005		245	2.204	7.273	12.148		4.1196	43865.9	103174	94470.9		5.06122	1.76088e+11	1.31007e+11
246	0.002	0.007	0.003		246	2.212	7.296	12.247		4.10596	41228.3	103235	94480.1		5.04065	1.68872e+11	1.62965e+11
247	0.004	0.006	0.002		247	2.231	7.317	12.338		4.09241	38822.7	96743.3	91165.9		5.02024	1.73799e+11	1.30842e+11
248	0.005	0.008	0.002		248	2.248	7.34	12.426		4.07895	36381.8	96820.7	100200		5	1.61592e+11	1.21373e+11
249	0.005	0.009	0.002		249	2.266	7.369	12.522		4.06557	34067.5	96877.9	94507.8		4.97992	1.56235e+11	1.21604e+11
250	0.007	0.008	0.003		250	2.275	7.403	12.609		4.05229	31597.6	103474	100192		4.96	1.59755e+11	1.07533e+11
251	0.007	0.004	0.003		251	2.293	7.43	12.702		4.03909	29456.5	103533	100163		4.94024	1.85587e+11	1.07779e+11
252	0.004	0.003	0.004		252	2.306	7.454	12.778		4.02597	27326.1	103630	100186		4.92063	1.96063e+11	1.3076e+11
253	0.003	0.003	0.005		253	2.323	7.47	12.847		4.01294	25401.2	97142	94500.9		4.90119	1.94718e+11	1.4351e+11
254	0.004	0.003	0.006		254	2.33	7.494	12.924		4	23642.4	97193.4	94506.6		4.88189	1.93487e+11	1.30261e+11
255	0.005	0.002	0.004		255	2.341	7.523	13.013		3.98714	21851.5	97249.5	100178		4.86275	2.08992e+11	1.20621e+11
256	0.004	0.003	0.003		256	2.353	7.544	13.105		3.97436	20150.1	93511.8	100195		4.84375	1.91088e+11	1.29682e+11
257	0.003	0.005	0.002		257	2.365	7.556	13.191		3.96166	18523.2	93584.5	100194		4.8249	1.70033e+11	1.41821e+11
258	0.002	0.005	0.004		258	2.379	7.569	13.251		3.94904	17003.8	93647.2	100185		4.8062	1.68865e+11	1.59978e+11
259	0.002	0.004	0.004		259	2.392	7.592	13.307		3.93651	15633.3	90993.3	100166		4.78764	1.76181e+11	1.59615e+11
260	0.003	0.002	0.002		260	2.407	7.617	13.368		3.92405	14468	91060.4	94488.2		4.76923	2.02187e+11	1.41191e+11
261	0.005	0.002	0.001		261	2.417	7.641	13.433		3.91167	13369.8	89026.9	94485.9		4.75096	2.00932e+11	1.19494e+11
262	0.005	0.001	0.002		262	2.423	7.653	13.499		3.89937	12238.5	89098.2	88788.2		4.73282	2.28153e+11	1.18918e+11
263	0.005	0.003	0.002		263	2.435	7.664	13.562		3.88715	10941.2	87444.5	91122.1		4.71483	1.8243e+11	1.18676e+11
264	0.003	0.003	0.002		264	2.443	7.672	13.617		3.875	9621.02	87498.9	91101.3		4.69697	1.81141e+11	1.39085e+11
265	0.006	0.003	0		265	2.455	7.694	13.681		3.86293	8199.53	84864.9	91081.7		4.67925	1.80023e+11	1.10964e+11
266	0.006	0.002	0.002		266	2.463	7.713	13.74		3.85093	6678.87	84928.2	91056.2		4.66165	1.94284e+11	1.10544e+11
267	0.005	0.002	0.003		267	2.476	7.728	13.797		3.83901	5000.19	83905.8	88662.2		4.64419	1.93004e+11	1.17312e+11
268	0.002	0.003	0.003		268	2.489	7.737	13.839		3.82716	3184.52	82995.5	88625		4.62687	1.76485e+11	1.54973e+11
269	0.002	0.005	0.003		269	2.503	7.75	13.873		3.81538	1397.65	82186.6	86764.5		4.60967	1.57206e+11	1.54646e+11
270	0.004	0.004	0.001		270	2.513	7.765	13.917		3.80368		81455.5	86744.7		4.59259	1.63931e+11	1.25245e+11
271	0.003	0.003	-0.001		271	2.523	7.78	13.973		3.79205		80764.6	85205.8		4.57565	1.73056e+11	1.36383e+11
272	0.004	0.002	-0.003		272	2.53	7.798	14.021		3.78049		79483.2	85153.1		4.55882	1.86742e+11	1.2428e+11
273	0.003	0.003	0		273	2.542	7.809	14.075		3.769		78947.2	85110.7		4.54212	1.70831e+11	1.35396e+11
274	0.004	0.002	0.001		274	2.55	7.818	14.118		3.75758		78461.4	83821.3		4.52555	1.84241e+11	1.23473e+11
275	0.002	0.003	0.002		275	2.56	7.829	14.166		3.74622		78023.7	82693.7		4.50909	1.68561e+11	1.51122e+11
276	0.003	0.003	0.002		276	2.573	7.849	14.216		3.73494		78113.5	81685.7		4.49275	1.67544e+11	1.34053e+11
277	0.003	0.004	0.002		277	2.586	7.873	14.27		3.72372		77206.6	81631.1		4.47653	1.56808e+11	1.3374e+11
278	0.003	0.004	0.004		278	2.604	7.896	14.314		3.71257		77306.7	80706.8		4.46043	1.55904e+11	1.33672e+11
279	0.002	0.003	0.003		279	2.616	7.919	14.357		3.70149		76943.7	81521.4		4.44444	1.64652e+11	1.4975e+11
280	0.004	0.003	0.003		280	2.636	7.934	14.399		3.69048		76610.4	79827.5		4.42857	1.63624e+11	1.22264e+11
281	0.003	0.002	0.003		281	2.649	7.949	14.445		3.67953		75883.6	79068.6		4.41281	1.76505e+11	1.32986e+11
282	0.003	-0.001	0.002		282	2.662	7.962	14.482		3.66864		75594.3	78995		4.39716	#NUM!	1.32654e+11
283	0.002	0	0.003		283	2.675	7.991	14.535		3.65782		75332.5	78932		4.38163	#DIV/0!	1.48471e+11
284	0.002	0.001	0.003		284	2.692	8.016	14.601		3.64706		74734.6	78220		4.3662	1.9805e+11	1.4825e+11
285	0.004	0.004	0.003		285	2.71	8.05	14.662		3.63636		74521.3	77552.8		4.35088	1.4974e+11	1.21243e+11
286	0.005	0.004	0.001		286	2.725	8.063	14.707		3.62573		74293	77494.1		4.33566	1.4881e+11	1.13003e+11
287	0.006	0.005	0.001		287	2.744	8.096	14.762		3.61516		74394.7	77412.9		4.32056	1.41151e+11	1.06653e+11
288	0.007	0.002	0.003		288	2.762	8.132	14.837		3.60465		73905.9	77357.4		4.30556	1.69765e+11	1.01418e+11
289	0.008	0.002	0.003		289	2.777	8.174	14.875		3.5942		73757.8	76728.7		4.29066	1.68982e+11	9.69012e+10
290	0.01	0.002	0.003		290	2.791	8.197	14.905		3.58382		73623.5	76157.4		4.27586	1.68031e+11	8.96711e+10
291	0.009	0.002	0.002		291	2.803	8.218	14.914		3.57349		73479.8	75586.9		4.26117	1.67069e+11	9.27577e+10
292	0.011	0.001	0.002		292	2.824	8.251	14.968		3.56322		73344.9	75510.4		4.24658	1.89639e+11	8.66539e+10
293	0.013	0.001	0.002		293	2.848	8.284	15.007		3.55301		73216.5	75417.2		4.23208	1.88662e+11	8.18695e+10
294	0.018	0.002	0.001		294	2.869	8.313	15.056		3.54286		73106.1	74876.5		4.21769	1.6452e+11	7.27139e+10
295	0.024	0.002	0.002		295	2.887	8.336	15.091		3.53276		73011.2	74354.5		4.20339	1.63608e+11	6.50473e+10
296	0.032	0.001	0.001		296	2.9	8.36	15.122		3.52273		72937.1	73870.2		4.18919	1.85563e+11	5.77222e+10
297	0.04	0.002	0.001		297	2.919	8.386	15.152		3.51275		72616.6	73390.7		4.17508	1.61842e+11	5.25086e+10
298	0.051	0.002	0.001		298	2.937	8.416	15.161		3.50282		72320.4	72929.5		4.16107	1.61013e+11	4.7112e+10
299	0.065	0.001	0.001		299	2.951	8.441	15.189		3.49296		72042.6	72488.7		4.14716	1.82589e+11	4.19611e+10
300	0.083	0.001	0.001		300	2.969	8.474	15.205		3.48315		71617.8	71750.6		4.13333	1.81668e+11	3.71797e+10
301	0.106	0.001	0.002		301	2.984	8.496	15.231		3.47339		71045.3	71057.1		4.1196	1.80657e+11	3.2656e+10
302	0.134	0.001	0.002		302	3.001	8.52	15.239		3.46369		70353.5	70118.8		4.10596	1.79673e+11	2.86563e+10
303	0.166	0.002	0.003		303	3.017	8.539	15.247		3.45404		69747.7	69250.6		4.09241	1.56747e+11	2.52423e+10
304	0.205	0.002	0.001		304	3.027	8.57	15.272		3.44444		68920.8	68481.8		4.07895	1.55967e+11	2.20224e+10
305	0.252	0.002	0.002		305	3.043	8.593	15.263		3.4349		67954.5	67372		4.06557	1.55129e+11	1.91834e+10
306	0.311	0.001	0.001		306	3.05	8.616	15.265		3.42541		66690.5	66046.7		4.05229	1.75818e+11	1.63949e+10
307	0.375	0.001	0.001		307	3.061	8.64	15.24		3.41598		65430	64594.1		4.03909	1.74875e+11	1.41556e+10
308	0.45	0.001	0.001		308	3.068	8.679	15.26		3.40659		64042.1	62879.4		4.02597	1.74064e+11	1.21031e+10
309	0.534	0.002	0.002		309	3.081	8.7	15.257		3.39726		62483.8	61263.9		4.01294	1.51964e+11	1.03904e+10
310	0.628	0.002	0.002		310	3.099	8.721	15.262		3.38798		60625.2	59439.4		4	1.51145e+11	8.94344e+09
311	0.739	0.002	0.001		311	3.115	8.744	15.253		3.37875		58658.6	57560.7		3.98714	1.50348e+11	7.59079e+09
312	0.868	0.003	0.001		312	3.137	8.78	15.268		3.36957		56534.4	55389.3		3.97436	1.38123e+11	6.41341e+09
313	1.014	0.003	0.001		313	3.16	8.81	15.267		3.36043		54374.9	53168		3.96166	1.37456e+11	5.38503e+09
314	1.176	0.003	0.001		314	3.185	8.836	15.259		3.35135		52176.3	50915.2		3.94904	1.36765e+11	4.50895e+09
315	1.353	0.004	0.001		315	3.215	8.861	15.243		3.34232		49889.9	48628.3		3.93651	1.28304e+11	3.78723e+09
316	1.545	0.004	0.002		316	3.256	8.889	15.246		3.33333		47018.8	45961.1		3.92405	1.27682e+11	3.22319e+09
317	1.761	0.005	0.002		317	3.302	8.919	15.244		3.3244		44179.5	43425.1		3.91167	1.21274e+11	2.73513e+09
318	1.994	0.005	0.004		318	3.338	8.949	15.23		3.31551		41348	40949.2		3.89937	1.20705e+11	2.27742e+09
319	2.259	0.006	0.003		319	3.359	8.977	15.209		3.30667		38792.3	38731.9		3.88715	1.15539e+11	1.8088e+09
320	2.54	0.006	0.003		320	3.369	9	15.191		3.29787		36229.2	36595		3.875	1.1496e+11	1.38991e+09
321	2.846	0.008	0.003		321	3.365	9.034	15.174		3.28912		33700.7	34603.7		3.86293	1.07471e+11	1.00326e+09
322	3.177	0.008	0.003		322	3.347	9.061	15.152		3.28042		31242.6	32756.4		3.85093	1.06963e+11	6.61511e+08
323	3.525	0.009	0.004		323	3.307	9.099	15.121		3.27177		28927.6	31088.1		3.83901	1.03758e+11	3.68478e+08
324	3.901	0.01	0.004		324	3.252	9.135	15.089		3.26316		26777.1	29563.8		3.82716	1.00893e+11	1.48539e+08
325	4.29	0.011	0.005		325	3.194	9.174	15.062		3.25459		24849.2	28126.2		3.81538	9.83283e+10	2.84361e+07
326	4.712	0.012	0.005		326	3.137	9.213	15.045		3.24607		23148.7	26728.9		3.80368	9.59951e+10	2.08844e+06
327	5.148	0.013	0.006		327	3.094	9.241	15.007		3.2376		21754.5	25372.1		3.79205	9.37973e+10	5.45263e+07
328	5.61	0.015	0.006		328	3.064	9.271	14.962		3.22917		20625.5	24049.1		3.78049	9.02913e+10	1.59487e+08
329	6.089	0.016	0.006		329	3.064	9.303	14.926		3.22078		19718	22749.2		3.769	8.8537e+10	2.66932e+08
330	6.582	0.017	0.007		330	3.093	9.341	14.904		3.21244		18932.3	21473.4		3.75758	8.69216e+10	3.44709e+08
331	7.096	0.018	0.008		331	3.161	9.386	14.876		3.20413		18150.7	20245.6		3.74622	8.54359e+10	3.61821e+08
332	7.634	0.018	0.009		332	3.262	9.426	14.84		3.19588		17258.5	19127.6		3.73494	8.51175e+10	3.28911e+08
333	8.197	0.02	0.009		333	3.396	9.465	14.794		3.18766		16162.6	18185.8		3.72372	8.2654e+10	2.59064e+08
334	8.762	0.02	0.01		334	3.542	9.51	14.743		3.17949		14820.5	17497.6		3.71257	8.23729e+10	1.88249e+08
335	9.325	0.021	0.009		335	3.699	9.554	14.702		3.17136		13235.5	17130.1		3.70149	8.11147e+10	1.23046e+08
336	9.916	0.022	0.011		336	3.849	9.602	14.661		3.16327		11431.2	17073.7		3.69048	7.99356e+10	8.04076e+07
337	10.517	0.024	0.012		337	3.989	9.645	14.623		3.15522	403.124	9470.03	17314.3		3.67953	7.79614e+10	5.3054e+07
338	11.141	0.025	0.012		338	4.099	9.689	14.562		3.14721	920.683	7500.53	17772.5		3.66864	7.69109e+10	4.36969e+07
339	11.758	0.026	0.012		339	4.165	9.739	14.51		3.13924	1166.15	5732.01	18338.2		3.65782	7.59293e+10	5.059e+07
340	12.388	0.028	0.013		340	4.182	9.786	14.464		3.13131	1130.2	4474.69	18927.6		3.64706	7.42898e+10	7.97038e+07
341	13.022	0.029	0.014		341	4.14	9.841	14.415		3.12343	827.12	3889.27	19436.7		3.63636	7.34337e+10	1.50722e+08
342	13.666	0.03	0.014		342	4.048	9.884	14.367		3.11558	263.163	4076.09	19825		3.62573	7.25583e+10	2.88387e+08
343	14.319	0.03	0.014		343	3.913	9.932	14.301		3.10777		4922.09	20030.5		3.61516	7.23334e+10	5.26951e+08
344	14.994	0.032	0.014		344	3.744	9.989	14.256		3.1		6254.51	20038.9		3.60465	7.09716e+10	9.07987e+08
345	15.69	0.033	0.015		345	3.554	10.057	14.205		3.09227		7829.11	19841.3		3.5942	7.02782e+10	1.4657e+09
346	16.415	0.034	0.016		346	3.351	10.128	14.171		3.08458		9453.03	19428		3.58382	6.96184e+10	2.24132e+09
347	17.162	0.035	0.017		347	3.15	10.191	14.112		3.07692		10935.8	18802.5		3.57349	6.89478e+10	3.23624e+09
348	17.904	0.036	0.017		348	2.97	10.255	14.051		3.06931		12170.2	17978.3		3.56322	6.83007e+10	4.3714e+09
349	18.65	0.037	0.017		349	2.832	10.319	13.977		3.06173		13066.6	16999.4		3.55301	6.76722e+10	5.46867e+09
350	19.383	0.038	0.018		350	2.758	10.389	13.92		3.05419		13609.6	15896.4		3.54286	6.70833e+10	6.23187e+09
351	20.12	0.039	0.019		351	2.75	10.464	13.858		3.04668		13772.9	14752.7		3.53276	6.65285e+10	6.51383e+09
352	20.868	0.04	0.02		352	2.817	10.547	13.808		3.03922		13541.9	13606.5		3.52273	6.60168e+10	6.21372e+09
353	21.596	0.042	0.021		353	2.951	10.618	13.746		3.03178		12931.6	12580.7		3.51275	6.50677e+10	5.47584e+09
354	22.306	0.044	0.022		354	3.154	10.691	13.684		3.02439		11945.4	11727.4		3.50282	6.41739e+10	4.45547e+09
355	22.99	0.046	0.023		355	3.413	10.764	13.625		3.01703		10645.4	11162.1		3.49296	6.33236e+10	3.38902e+09
356	23.683	0.049	0.025		356	3.723	10.853	13.583		3.00971		9025.54	10906.2		3.48315	6.22279e+10	2.40974e+09
357	24.365	0.053	0.027		357	4.065	10.941	13.535		3.00242		7178.5	10996.8		3.47339	6.08944e+10	1.61394e+09
358	25	0.058	0.03		358	4.423	11.025	13.478		2.99517		5160.67	11405		3.46369	5.93813e+10	1.0148e+09
359	25.605	0.063	0.033		359	4.771	11.118	13.412		2.98795		3172.79	12088.7		3.45404	5.80382e+10	6.07733e+08
360	26.182	0.07	0.036		360	5.096	11.208	13.37		2.98077		1326.3	12962.1		3.44444	5.63558e+10	3.46101e+08
361	26.741	0.079	0.041		361	5.381	11.303	13.337		2.97362		-131.362	13960		3.4349	5.44836e+10	1.91126e+08
362	27.287	0.092	0.048		362	5.614	11.398	13.312		2.96651		-1038.72	14985.5		3.42541	5.2186e+10	1.06475e+08
363	27.841	0.107	0.057		363	5.778	11.489	13.279		2.95943		-1221.87	15983.3		3.41598	4.99556e+10	6.76934e+07
364	28.399	0.126	0.07		364	5.87	11.575	13.256		2.95238		-699.289	16892.9		3.40659	4.75961e+10	5.54794e+07
365	28.934	0.151	0.085		365	5.883	11.659	13.238		2.94537		410.775	17700.1		3.39726	4.50602e+10	6.36437e+07
366	29.475	0.187	0.106		366	5.829	11.749	13.227		2.93839		1931.45	18372.7		3.38798	4.21879e+10	9.27762e+07
367	30.049	0.234	0.133		367	5.698	11.834	13.213		2.93144		3690.18	18904.3		3.37875	3.92803e+10	1.60075e+08
368	30.648	0.297	0.173		368	5.499	11.906	13.201		2.92453		5524.88	19278.3		3.36957	3.62889e+10	2.878e+08
369	31.265	0.378	0.227		369	5.242	11.973	13.205		2.91765		7303.42	19499.7		3.36043	3.33877e+10	5.07563e+08
370	31.873	0.482	0.299		370	4.945	12.028	13.209		2.9108		8936.74	19565.7		3.35135	3.05764e+10	8.50072e+08
371	32.487	0.621	0.396		371	4.622	12.089	13.221		2.90398		10359.2	19487.3		3.34232	2.78049e+10	1.35286e+09
372	33.184	0.841	0.55		372	4.213	12.083	13.24		2.8972		11563.3	19269.9		3.33333	2.4564e+10	2.23118e+09
373	33.918	1.131	0.752		373	3.814	12.057	13.261		2.89044	19.5932	12500.4	18912.1		3.3244	2.15708e+10	3.44459e+09
374	34.674	1.509	1.024		374	3.435	11.992	13.302		2.88372	1148.59	13169.9	18431.9		3.31551	1.87936e+10	5.04981e+09
375	35.374	1.962	1.355		375	3.17	11.946	13.361		2.87703	2080.18	13557.6	17841.2		3.30667	1.6454e+10	6.54836e+09
376	36.08	2.544	1.786		376	2.956	11.881	13.457		2.87037	2825.84	13674.4	17164.3		3.29787	1.42753e+10	8.06555e+09
377	36.774	3.273	2.319		377	2.812	11.794	13.571		2.86374	3399.36	13527.7	16417.9		3.28912	1.22868e+10	9.29982e+09
378	37.45	4.172	2.974		378	2.744	11.698	13.719		2.85714	3798.4	13126.5	15622.6		3.28042	1.0504e+10	9.99023e+09
379	38.105	5.242	3.744		379	2.764	11.607	13.89		2.85057	4039.27	12464	14812.1		3.27177	8.95756e+09	9.89436e+09
380	38.75	6.516	4.641		380	2.871	11.552	14.077		2.84404	4123.18	11558.6	14025.6		3.26316	7.63489e+09	9.06478e+09
381	39.349	8.004	5.672		381	3.063	11.559	14.243		2.83753	4046.73	10415.7	13296.7		3.25459	6.54061e+09	7.71732e+09
382	39.917	9.749	6.863		382	3.334	11.649	14.377		2.83105	3821.21	9084.89	12672.1		3.24607	5.6464e+09	6.15576e+09
383	40.427	11.687	8.181		383	3.675	11.829	14.445		2.8246	3425.9	7553.33	12179.3		3.2376	4.96072e+09	4.62899e+09
384	40.912	13.803	9.604		384	4.077	12.085	14.438		2.81818	2888.2	5856.48	11866.2		3.22917	4.43597e+09	3.28942e+09
385	41.35	16.036	11.096		385	4.518	12.387	14.343		2.81179	2190.98	4022.86	11740		3.22078	4.03318e+09	2.22315e+09
386	41.751	18.378	12.671		386	4.994	12.693	14.191		2.80543	1352.85	2156.95	11814		3.21244	3.69893e+09	1.40698e+09
387	42.096	20.811	14.302		387	5.476	12.938	14.003		2.7991	361.285	363.339	12089		3.20413	3.38226e+09	8.33589e+08
388	42.397	23.345	15.991		388	5.957	13.06	13.843		2.79279		-1215.98	12539.5		3.19588	3.0422e+09	4.47587e+08
389	42.677	25.952	17.682		389	6.407	12.998	13.751		2.78652		-2487.07	13143.2		3.18766	2.65439e+09	2.14139e+08
390	42.945	28.627	19.385		390	6.819	12.736	13.802		2.78027		-3331.12	13844.5		3.17949	2.22044e+09	8.40977e+07
391	43.189	31.328	21.041		391	7.18	12.288	14.042		2.77405		-3697.19	14621.3		3.17136	1.76187e+09	2.23917e+07
392	43.426	34.057	22.63		392	7.479	11.696	14.479		2.76786		-3517.65	15429.1		3.16327	1.30753e+09	1.69622e+06
393	43.644	36.809	24.098		393	7.717	11.022	15.115		2.76169		-2853.68	16244.4		3.15522	8.92814e+08	1.61784e+06
394	43.889	39.586	25.434		394	7.881	10.363	15.912		2.75556		-1778.11	17030.2		3.14721	5.5723e+08	8.39597e+06
395	44.13	42.332	26.629		395	7.97	9.816	16.794		2.74945		-413.101	17775.4		3.13924	3.2379e+08	1.34016e+07
396	44.388	44.909	27.643		396	7.98	9.495	17.681		2.74336		1142.32	18466		3.13131	1.96327e+08	1.25246e+07
397	44.641	47.268	28.468		397	7.913	9.449	18.462		2.73731		2734.14	19082.4		3.12343	1.4757e+08	6.6742e+06
398	44.916	49.305	29.113		398	7.775	9.715	19.082		2.73128		4314.6	19614.7		3.11558	1.61274e+08	672245
399	45.242	51.044	29.627		399	7.569	10.274	19.471		2.72527		5818.83	20052.5		3.10777	2.3399e+08	3.18283e+06
400	45.584	52.432	30.047		400	7.307	11.087	19.611		2.7193		7232.88	20411		3.1	3.75932e+08	2.62698e+07
401	45.973	53.548	30.414		401	6.992	12.081	19.5		2.71335		8512.12	20676.9		3.09227	5.8611e+08	8.60618e+07
402	46.37	54.403	30.761		402	6.644	13.173	19.142		2.70742		9629.27	20851.3		3.08458	8.50224e+08	1.97551e+08
403	46.782	55.064	31.122		403	6.261	14.248	18.565		2.70153		10592.9	20934.7		3.07692	1.13223e+09	3.84114e+08
404	47.211	55.605	31.523		404	5.861	15.213	17.811		2.69565		11357.5	20921.6		3.06931	1.39533e+09	6.6468e+08
405	47.665	56.117	31.98		405	5.451	15.973	16.951		2.6898		11941.3	20820.2		3.06173	1.60051e+09	1.06416e+09
406	48.179	56.678	32.531		406	5.046	16.487	16.041		2.68398		12333.3	20628.2		3.05419	1.72775e+09	1.60086e+09
407	48.713	57.343	33.163		407	4.66	16.713	15.163		2.67819		12553.8	20358.6		3.04668	1.76078e+09	2.27859e+09
408	49.251	58.13	33.872		408	4.291	16.628	14.347		2.67241		12587.7	19997.3		3.03922	1.69389e+09	3.12057e+09
409	49.786	59.059	34.614		409	3.963	16.251	13.674		2.66667		12441.1	19556.3		3.03178	1.53711e+09	4.07668e+09
410	50.293	60.114	35.406		410	3.678	15.603	13.168		2.66094		12117.9	19049.3		3.02439	1.3052e+09	5.11066e+09
411	50.784	61.313	36.202		411	3.454	14.766	12.887		2.65525		11630.4	18488.2		3.01703	1.03153e+09	6.0945e+09
412	51.277	62.665	37.024		412	3.293	13.772	12.835		2.64957		10985.5	17875.9		3.00971	7.37897e+08	6.92021e+09
413	51.751	64.124	37.802		413	3.199	12.715	13.025		2.64392		10179.6	17216		3.00242	4.64527e+08	7.46013e+09
414	52.216	65.646	38.553		414	3.174	11.651	13.45		2.6383		9213.32	16526.4		2.99517	2.38921e+08	7.62474e+09
415	52.623	67.093	39.196		415	3.218	10.691	14.088		2.6327		8088.84	15814.9		2.98795	8.9873e+07	7.3853e+09
416	53.034	68.497	39.736		416	3.337	9.879	14.899		2.62712		6819.61	15088.4		2.98077	1.56294e+07	6.76202e+09
417	53.392	69.755	40.144		417	3.529	9.294	15.847		2.62156		5450.11	14379.4		2.97362	152585	5.86426e+09
418	53.735	70.861	40.437		418	3.787	8.967	16.863		2.61603		3996.49	13695.6		2.96651	9.49482e+06	4.84852e+09
419	54.011	71.689	40.598		419	4.1	8.936	17.892		2.61053		2504.62	13074.5		2.95943	1.30758e+07	3.84446e+09
420	54.257	72.237	40.631		420	4.46	9.19	18.863		2.60504		1002.78	12515.6		2.95238	4.26243e+06	2.93178e+09
421	54.434	72.515	40.559		421	4.862	9.703	19.748		2.59958		-463.043	12050.3		2.94537	1.46382e+06	2.14145e+09
422	54.576	72.554	40.405		422	5.295	10.436	20.496		2.59414		-1848.42	11691.8		2.93839	3.22095e+07	1.49615e+09
423	54.682	72.374	40.182		423	5.75	11.345	21.083		2.58873	845.022	-3071.17	11459.5		2.93144	1.1702e+08	9.91826e+08
424	54.767	72.013	39.915		424	6.218	12.373	21.478		2.58333	1809.48	-4038.91	11356.1		2.92453	2.61071e+08	6.15229e+08
425	54.797	71.516	39.637		425	6.689	13.454	21.684		2.57796	2672.22	-4679.33	11381.9		2.91765	4.54065e+08	3.4763e+08
426	54.803	70.968	39.38		426	7.149	14.528	21.7		2.57261	3423.5	-4965.98	11542.1		2.9108	6.76678e+08	1.71912e+08
427	54.771	70.382	39.142		427	7.592	15.527	21.539		2.56729	4069.6	-4900.49	11813		2.90398	9.04991e+08	6.6533e+07
428	54.745	69.808	38.944		428	8.012	16.421	21.217		2.56198	4627.42	-4476.01	12187.2		2.8972	1.12233e+09	1.42703e+07
429	54.716	69.299	38.804		429	8.403	17.147	20.745		2.5567	5082.3	-3735.94	12645.1		2.89044	1.30549e+09	3207.28
430	54.681	68.916	38.723		430	8.753	17.684	20.155		2.55144	5454.89	-2719.15	13182.5		2.88372	1.44236e+09	1.09707e+07
431	54.649	68.687	38.727		431	9.054	18.002	19.478		2.5462	5729.71	-1500.78	13777.9		2.87703	1.52143e+09	3.58171e+07
432	54.606	68.61	38.799		432	9.302	18.098	18.747		2.54098	5917.11	-159.126	14409.2		2.87037	1.54061e+09	6.57916e+07
433	54.561	68.694	38.954		433	9.497	17.976	17.991		2.53579	6017.77	1228.56	15051.8		2.86374	1.50078e+09	9.47678e+07
434	54.525	68.952	39.179		434	9.635	17.65	17.233		2.53061	6032.4	2611.03	15686.6		2.85714	1.40657e+09	1.17778e+08
435	54.511	69.377	39.479		435	9.72	17.125	16.509		2.52546	5962.03	3956.57	16300.1		2.85057	1.26235e+09	1.32578e+08
436	54.521	69.961	39.835		436	9.751	16.434	15.849		2.52033	5823.33	5245.05	16893.1		2.84404	1.08063e+09	1.3751e+08
437	54.54	70.686	40.233		437	9.725	15.602	15.274		2.51521	5595.66	6454.75	17452.4		2.83753	8.73497e+08	1.31853e+08
438	54.574	71.535	40.659		438	9.647	14.689	14.813		2.51012	5290.82	7577.89	17966.3		2.83105	6.61507e+08	1.1703e+08
439	54.647	72.482	41.128		439	9.513	13.705	14.481		2.50505	4901.49	8602.55	18436.5		2.8246	4.55188e+08	9.36407e+07
440	54.772	73.531	41.621		440	9.336	12.696	14.305		2.5	4444	9516.21	18859.2		2.81818	2.72403e+08	6.62511e+07
441	54.908	74.618	42.127		441	9.11	11.691	14.283		2.49497	3908.02	10315.4	19237.2		2.81179	1.27949e+08	3.79527e+07
442	55.066	75.711	42.614		442	8.846	10.755	14.42		2.48996	3294.94	10999.6	19556.8		2.80543	3.66166e+07	1.44046e+07
443	55.228	76.732	43.052		443	8.543	9.93	14.717		2.48497	2599.84	11567.3	19821.4		2.7991	1.03433e+06	1.02267e+06
444	55.426	77.67	43.437		444	8.216	9.263	15.162		2.48	1829.7	12015.6	20024.5		2.79279	1.15326e+07	4.4797e+06
445	55.659	78.483	43.767		445	7.864	8.765	15.749		2.47505	995.929	12344.4	20171.4		2.78652	4.80284e+07	3.17649e+07
446	55.926	79.176	44.048		446	7.502	8.458	16.443		2.47012	98.4251	12568.9	20262.5		2.78027	8.57737e+07	8.91343e+07
447	56.204	79.703	44.231		447	7.127	8.339	17.226		2.46521		12678.2	20306.3		2.77405	1.05189e+08	1.84598e+08
448	56.499	80.044	44.332		448	6.748	8.425	18.065		2.46032		12674.9	20287.5		2.76786	9.47967e+07	3.2479e+08
449	56.808	80.191	44.346		449	6.366	8.698	18.938		2.45545		12555	20216.5		2.76169	6.211e+07	5.18669e+08
450	57.148	80.16	44.3		450	5.991	9.148	19.809		2.45059		12328.5	20089.9		2.75556	2.40069e+07	7.71097e+08
										2.44576		11994.7	19919.5		2.74945	1.29004e+06	1.08501e+09
										2.44094		11555.3	19702.5		2.74336	9.82069e+06	1.46569e+09
										2.43615		11011.1	19439.1		2.73731	5.6013e+07	1.90559e+09
										2.43137		10368.1	19140.5		2.73128	1.38872e+08	2.38766e+09
										2.42661		9633.1	18804.8		2.72527	2.51474e+08	2.88909e+09
										2.42188		8806.4	18438.1		2.7193	3.86845e+08	3.38783e+09
										2.41715		7906.66	18035.4		2.71335	5.33441e+08	3.85051e+09
										2.41245		6923.57	17606.2		2.70742	6.79672e+08	4.24549e+09
										2.40777		5868.41	17150.7		2.70153	8.18934e+08	4.53528e+09
										2.4031		4740.82	16686.7		2.69565	9.37325e+08	4.68079e+09
										2.39845		3570.32	16218.2		2.6898	1.03168e+09	4.66289e+09
										2.39382		2384.54	15753.3		2.68398	1.09577e+09	4.49036e+09
										2.38921		1215.81	15296.7		2.67819	1.1304e+09	4.17358e+09
										2.38462		59.5931	14850.1		2.67241	1.13161e+09	3.76267e+09
										2.38004		-1023.62	14430.9		2.66667	1.10066e+09	3.29205e+09
										2.37548		-2029.06	14043.5		2.66094	1.03975e+09	2.80026e+09
										2.37094		-2879.48	13709		2.65525	9.53668e+08	2.30923e+09
										2.36641		-3568.5	13420.4		2.64957	8.47203e+08	1.85382e+09
										2.3619		-4070.68	13190.2		2.64392	7.2437e+08	1.44342e+09
										2.35741		-4350.76	13020.3		2.6383	5.90854e+08	1.08561e+09
										2.35294		-4416.94	12927.6		2.6327	4.53497e+08	7.82866e+08
										2.34848		-4254.34	12906.1		2.62712	3.2098e+08	5.3831e+08
										2.34405		-3884.83	12961.8		2.62156	2.04142e+08	3.50794e+08
										2.33962		-3305.31	13085.4		2.61603	1.09306e+08	2.10785e+08
										2.33522		-2575.78	13285.2		2.61053	4.27503e+07	1.12521e+08
										2.33083		-1714.07	13540.5		2.60504	6.82409e+06	4.89556e+07
										2.32645		-769.197	13858.6		2.59958	1.44893e+06	1.33191e+07
										2.3221		239.045	14213.2		2.59414	2.29926e+07	374981
										2.31776		1281.99	14616.9		2.58873	6.32093e+07	4.78529e+06
										2.31343		2347.08	15061.2		2.58333	1.08865e+08	2.18509e+07
										2.30912		3387.5	15538.5		2.57796	1.45519e+08	4.74568e+07
										2.30483		4390.72	16030		2.57261	1.63215e+08	7.75694e+07
										2.30056		5335.87	16526.3		2.56729	1.58281e+08	1.09157e+08
										2.2963		6229.91	17024.2		2.56198	1.31503e+08	1.4055e+08
										2.29205		7066.56	17509.6		2.5567	9.12346e+07	1.68842e+08
										2.28782		7839.32	17984.9		2.55144	4.81323e+07	1.93706e+08
										2.28361		8555.84	18450.6		2.5462	1.46023e+07	2.12838e+08
										2.27941	178.278	9195.79	18908.7		2.54098	163489	2.2606e+08
										2.27523	1046.39	9768.21	19349.1		2.53579	9.70554e+06	2.32861e+08
										2.27106	1847.18	10255.6	19758.4		2.53061	4.36592e+07	2.33041e+08
										2.26691	2595.67	10674.1	20142.3		2.52546	9.98432e+07	2.26709e+08
										2.26277	3300.83	11012.8	20489		2.52033	1.74748e+08	2.15405e+08
										2.25865	3958.51	11290.1	20812.8		2.51521	2.63578e+08	1.98085e+08
										2.25455	4573.86	11489.3	21101		2.51012	3.61815e+08	1.76374e+08
										2.25045	5133.31	11628.5	21360.6		2.50505	4.64395e+08	1.50761e+08
										2.24638	5629.06	11690.5	21590.5		2.5	5.65989e+08	1.23432e+08
										2.24231	6075.54	11685.3	21789.4		2.49497	6.62372e+08	9.50701e+07
										2.23827	6475.68	11597.9	21955.5		2.48996	7.50129e+08	6.731e+07
										2.23423	6843.16	11438.6	22087.2		2.48497	8.26242e+08	4.17385e+07
										2.23022	7153.06	11206.5	22187.3		2.48	8.87955e+08	2.05904e+07
										2.22621	7408.29	10904.3	22256.5		2.47505	9.33492e+08	6.0761e+06
										2.22222	7610.07	10541.3	22285.6		2.47012	9.63899e+08	59108.2
										2.21825	7774.56	10106.4	22285.5		2.46521	9.76835e+08	4.50946e+06
										2.21429	7890.06	9593.48	22254.3		2.46032	9.72463e+08	2.18941e+07
										2.21034	7959.91	8999.77	22189.3		2.45545	9.50375e+08	5.45526e+07
										2.20641	7982.76	8334.5	22096		2.45059	9.1278e+08	1.03494e+08
										2.20249	7957.79	7605.12	21968.1		2.44576	8.60609e+08	1.69994e+08
										2.19858	7894.08	6821.75	21817		2.44094	7.95566e+08	2.56854e+08
										2.19469	7774.06	5977.92	21633.9		2.43615	7.19564e+08	3.6616e+08
										2.19081	7618.39	5096.43	21424.5		2.43137	6.35484e+08	4.96209e+08
										2.18695	7416.92	4176.33	21194.2		2.42661	5.46429e+08	6.46064e+08
										2.1831	7177.13	3225.09	20943.6		2.42188	4.54883e+08	8.13412e+08
										2.17926	6915.39	2246.54	20677.1		2.41715	3.65254e+08	9.99415e+08
										2.17544	6614.35	1247.02	20397.8		2.41245	2.78983e+08	1.19593e+09
										2.17163	6286.84	252.727	20100.9		2.40777	1.9965e+08	1.4026e+09
										2.16783	5911.75	-734.618	19790.5		2.4031	1.29793e+08	1.60783e+09
										2.16405	5515.93	-1697.36	19459.1		2.39845	7.33291e+07	1.80639e+09
										2.16028	5079.26	-2628.95	19116.4		2.39382	3.25831e+07	1.98519e+09
										2.15652	4599.35	-3498.56	18761.4		2.38921	8.43795e+06	2.14372e+09
										2.15278	4091.47	-4294.89	18404.8		2.38462	20194.3	2.26929e+09
										2.14905	3546.7	-5011.11	18043.1		2.38004	5.93536e+06	2.35465e+09
										2.14533	2981.39	-5625.86	17680.3		2.37548	2.32324e+07	2.39385e+09
										2.14162	2360.93	-6118.31	17316		2.37094	4.66089e+07	2.38388e+09
										2.13793	1730.36	-6463.51	16957.5		2.36641	7.13102e+07	2.3295e+09
										2.13425	1069.09	-6664.02	16607		2.3619	9.24399e+07	2.23466e+09
										2.13058	383.287	-6708.69	16267.2		2.35741	1.05197e+08	2.10167e+09
										2.12693		-6614.4	15938.7		2.35294	1.0801e+08	1.94089e+09
										2.12329		-6369.28	15626.9		2.34848	9.98251e+07	1.75416e+09
										2.11966		-5995.41	15338.7		2.34405	8.29231e+07	1.5588e+09
										2.11604		-5489.9	15071.4		2.33962	5.9802e+07	1.35604e+09
										2.11244		-4891.57	14827.5		2.33522	3.61803e+07	1.16062e+09
										2.10884		-4208.87	14608		2.33083	1.59616e+07	9.72939e+08
										2.10526		-3461.16	14421.5		2.32645	3.20232e+06	7.99206e+08
										2.10169		-2652.72	14272.7		2.3221	308119	6.40218e+08
										2.09814		-1820.68	14159.1		2.31776	8.82887e+06	4.99443e+08
										2.09459		-975.744	14081.6		2.31343	2.9483e+07	3.7702e+08
										2.09106		-126.499	14033.7		2.30912	6.11862e+07	2.75178e+08
										2.08754		723.783	14020		2.30483	1.02412e+08	1.91241e+08
										2.08403		1574.39	14041.3		2.30056	1.50687e+08	1.2472e+08
										2.08054		2387.31	14099.9		2.2963	2.04654e+08	7.47285e+07
										2.07705		3168.43	14193.4		2.29205	2.6234e+08	3.8535e+07
										2.07358		3915.58	14319.8		2.28782	3.21663e+08	1.53428e+07
										2.07012		4626.22	14470.6		2.28361	3.81741e+08	2.84245e+06
										2.06667		5307.83	14651.6		2.27941	4.39363e+08	165136
										2.06323		5929.56	14854.2		2.27523	4.93947e+08	5.66811e+06
										2.0598		6510.85	15074.3		2.27106	5.42477e+08	1.75986e+07
										2.05638		7036.39	15307.8		2.26691	5.85505e+08	3.46233e+07
										2.05298		7524.91	15558.4		2.26277	6.2098e+08	5.57866e+07
										2.04959		7966.82	15828.2		2.25865	6.50271e+08	7.99395e+07
										2.0462		8363.96	16107.8		2.25455	6.7097e+08	1.06337e+08
										2.04283		8710.76	16389.2		2.25045	6.84833e+08	1.33455e+08
										2.03947		9000.59	16670.2		2.24638	6.89659e+08	1.59896e+08
										2.03612		9249.18	16946.7		2.24231	6.86553e+08	1.85594e+08
										2.03279		9448.15	17224.2		2.23827	6.73879e+08	2.10085e+08
										2.02946		9617.58	17496.6		2.23423	6.53134e+08	2.33761e+08
										2.02614		9725.46	17765.6		2.23022	6.24645e+08	2.54494e+08
										2.02284		9794.2	18023.8		2.22621	5.8929e+08	2.72e+08
										2.01954		9805.64	18272.9		2.22222	5.48731e+08	2.85991e+08
										2.01626		9776.79	18509.8		2.21825	5.02586e+08	2.97421e+08
										2.01299		9703.63	18736		2.21429	4.51253e+08	3.05231e+08
										2.00972		9591.72	18940.2		2.21034	3.95714e+08	3.09553e+08
										2.00647		9442.86	19134.8		2.20641	3.38166e+08	3.10225e+08
										2.00323		9252.97	19318		2.20249	2.80568e+08	3.07193e+08
										2		9016.74	19488.8		2.19858	2.24945e+08	3.01223e+08
															2.19469	1.72126e+08	2.911e+08
															2.19081	1.24664e+08	2.78572e+08
															2.18695	8.34195e+07	2.63102e+08
															2.1831	4.95714e+07	2.45498e+08
															2.17926	2.39688e+07	2.27119e+08
															2.17544	7.3594e+06	2.07046e+08
															2.17163	301213	1.86396e+08
															2.16783	2.53615e+06	1.64242e+08
															2.16405	1.34922e+07	1.42486e+08
															2.16028	3.22541e+07	1.20399e+08
															2.15652	5.69229e+07	9.83788e+07
															2.15278	8.54876e+07	7.75814e+07
															2.14905	1.15974e+08	5.80952e+07
															2.14533	1.45668e+08	4.09095e+07
															2.14162	1.71691e+08	2.55654e+07
															2.13793	1.90952e+08	1.36855e+07
															2.13425	2.02285e+08	5.20617e+06
															2.13058	2.04302e+08	666878
															2.12693	1.97919e+08	502828
															2.12329	1.82894e+08	5.06054e+06
															2.11966	1.61499e+08	1.45295e+07
															2.11604	1.34951e+08	2.92221e+07
															2.11244	1.06774e+08	4.9972e+07
															2.10884	7.87808e+07	7.68049e+07
															2.10526	5.30952e+07	1.09698e+08
															2.10169	3.10829e+07	1.47854e+08
															2.09814	1.45927e+07	1.90828e+08
															2.09459	4.17707e+06	2.38337e+08
															2.09106	69969.8	2.91747e+08
															2.08754	2.2829e+06	3.5031e+08
															2.08403	1.07655e+07	4.11684e+08
															2.08054	2.46699e+07	4.75587e+08
															2.07705	4.33095e+07	5.39407e+08
															2.07358	6.59224e+07	6.02493e+08
															2.07012	9.17153e+07	6.65314e+08
															2.06667	1.2033e+08	7.24341e+08
															2.06323	1.49672e+08	7.7834e+08
															2.0598	1.79856e+08	8.26615e+08
															2.05638	2.09367e+08	8.67399e+08
															2.05298	2.38656e+08	9.00359e+08
															2.04959	2.66626e+08	9.23502e+08
															2.0462	2.92902e+08	9.36128e+08
															2.04283	3.16649e+08	9.40324e+08
															2.03947	3.3696e+08	9.33523e+08
															2.03612	3.54663e+08	9.16324e+08
															2.03279	3.68873e+08	8.89734e+08
															2.02946	3.80972e+08	8.51146e+08
															2.02614	3.88294e+08	8.06073e+08
															2.02284	3.92519e+08	7.54971e+08
															2.01954	3.92156e+08	7.01042e+08
															2.01626	3.88585e+08	6.43964e+08
															2.01299	3.81549e+08	5.83281e+08
															2.00972	3.71592e+08	5.23024e+08
															2.00647	3.58983e+08	4.6143e+08
															2.00323	3.43578e+08	4.01968e+08
															2	3.25207e+08	3.43691e+08
															1.99678	3.04533e+08	2.89004e+08
															1.99357	2.81942e+08	2.38979e+08
															1.99037	2.58265e+08	1.943e+08
															1.98718	2.33617e+08	1.54359e+08
															1.984	2.08062e+08	1.18515e+08
															1.98083	1.82063e+08	8.73465e+07
															1.97767	1.55939e+08	6.14965e+07
															1.97452	1.30827e+08	4.03189e+07
															1.97138	1.07151e+08	2.41408e+07
															1.96825	8.52989e+07	1.23613e+07
															1.96513	6.5291e+07	4.5923e+06
															1.96203	4.72198e+07	670602
															1.95893	3.17231e+07	231375
															1.95584	1.90957e+07	2.95828e+06
															1.95276	9.77867e+06	8.52214e+06
															1.94969	3.58789e+06	1.63737e+07
															1.94662	460277	2.6688e+07
															1.94357	281678	3.91001e+07
															1.94053	2.89568e+06	5.35708e+07
															1.9375	7.92093e+06	6.87834e+07
															1.93448	1.47769e+07	8.49644e+07
															1.93146	2.28475e+07	1.01589e+08
															1.92846	3.16001e+07	1.18884e+08
															1.92547	3.99679e+07	1.36911e+08
															1.92248	4.76601e+07	1.55159e+08
															1.9195	5.3894e+07	1.73422e+08
															1.91654	5.83503e+07	1.9072e+08
															1.91358	6.06719e+07	2.0771e+08
															1.91063	6.04973e+07	2.23422e+08
															1.90769	5.79319e+07	2.39408e+08
															1.90476	5.33367e+07	2.53087e+08
															1.90184	4.69437e+07	2.6698e+08
															1.89893	3.9268e+07	2.78903e+08
															1.89602	3.07719e+07	2.91185e+08
															1.89313	2.24901e+07	3.01402e+08
															1.89024	1.48204e+07	3.09365e+08
															1.88737	8.33075e+06	3.16545e+08
															1.8845	3.29304e+06	3.22228e+08
															1.88164	484568	3.27155e+08
															1.87879	204482	3.30273e+08
															1.87595	2.61591e+06	3.32658e+08
															1.87311	7.84882e+06	3.33319e+08
															1.87029	1.6131e+07	3.32551e+08
															1.86747	2.71405e+07	3.29821e+08
															1.86466	4.07423e+07	3.26079e+08
															1.86186	5.6678e+07	3.21474e+08
															1.85907	7.48826e+07	3.15171e+08
															1.85629	9.50628e+07	3.07801e+08
															1.85351	1.17203e+08	2.988e+08
															1.85075	1.40354e+08	2.90183e+08
															1.84799	1.64223e+08	2.81148e+08
															1.84524	1.88754e+08	2.71373e+08
															1.8425	2.1443e+08	2.60558e+08
															1.83976	2.40012e+08	2.48088e+08
															1.83704	2.65734e+08	2.35096e+08
															1.83432	2.90936e+08	2.21199e+08
															1.83161	3.16627e+08	2.07875e+08
															1.82891	3.41042e+08	1.93755e+08
															1.82622	3.64824e+08	1.80419e+08
															1.82353	3.87251e+08	1.66504e+08
															1.82085	4.08001e+08	1.52313e+08
															1.81818	4.26858e+08	1.37515e+08
															1.81552	4.43892e+08	1.23309e+08
															1.81287	4.59626e+08	1.09579e+08
															1.81022	4.74667e+08	9.6576e+07
															1.80758	4.87239e+08	8.33904e+07
															1.80495	4.98637e+08	7.11825e+07
															1.80233	5.07566e+08	5.99474e+07
															1.79971	5.14994e+08	4.96847e+07
															1.7971	5.19271e+08	3.9559e+07
															1.7945	5.22215e+08	3.04902e+07
															1.79191	5.23132e+08	2.24696e+07
															1.78932	5.22827e+08	1.58572e+07
															1.78674	5.20708e+08	1.03445e+07
															1.78417	5.16603e+08	5.75443e+06
															1.78161	5.10481e+08	2.51929e+06
															1.77905	5.02005e+08	545752
															1.7765	4.92301e+08	5891.91
															1.77396	4.81252e+08	828902
															1.77143	4.68477e+08	2.9568e+06
															1.7689	4.54442e+08	6.3377e+06
															1.76638	4.39242e+08	1.07744e+07
															1.76387	4.22976e+08	1.66134e+07
															1.76136	4.05923e+08	2.38389e+07
															1.75887	3.87593e+08	3.22672e+07
															1.75637	3.68919e+08	4.16083e+07
															1.75389	3.49025e+08	5.19844e+07
															1.75141	3.29287e+08	6.31701e+07
															1.74894	3.08748e+08	7.49441e+07
															1.74648	2.88059e+08	8.67009e+07
															1.74402	2.67642e+08	9.86571e+07
															1.74157	2.47249e+08	1.11159e+08
															1.73913	2.27327e+08	1.23578e+08
															1.73669	2.06248e+08	1.36383e+08
															1.73427	1.86223e+08	1.48696e+08
															1.73184	1.66513e+08	1.60911e+08
															1.72943	1.48644e+08	1.72431e+08
															1.72702	1.31076e+08	1.82794e+08
															1.72462	1.14702e+08	1.92757e+08
															1.72222	9.92574e+07	2.01704e+08
															1.71983	8.53747e+07	2.09421e+08
															1.71745	7.20607e+07	2.14566e+08
															1.71508	5.95751e+07	2.18367e+08
															1.71271	4.80849e+07	2.21421e+08
															1.71034	3.83109e+07	2.23475e+08
															1.70799	2.97612e+07	2.23573e+08
															1.70564	2.23678e+07	2.22752e+08
															1.7033	1.61902e+07	2.20174e+08
															1.70096	1.12693e+07	2.16618e+08
															1.69863	7.35068e+06	2.1199e+08
															1.69631	4.40874e+06	2.0636e+08
															1.69399	2.31115e+06	1.99229e+08
															1.69168	991131	1.89862e+08
															1.68937	229250	1.79835e+08
															1.68707	194.864	1.70063e+08
															1.68478	160948	1.59324e+08
															1.6825	558114	1.48418e+08
															1.68022	1.12486e+06	1.37127e+08
															1.67794	1.76769e+06	1.26032e+08
															1.67568	2.36679e+06	1.14346e+08
															1.67341	2.82005e+06	1.02615e+08
															1.67116	3.16528e+06	9.08318e+07
															1.66891	3.33082e+06	7.94941e+07
															1.66667	3.32053e+06	6.89555e+07
															1.66443	3.13426e+06	5.88613e+07
															1.6622	2.76676e+06	4.94992e+07
															1.65997	2.36263e+06	4.07392e+07
															1.65775	1.81325e+06	3.32211e+07
															1.65554	1.27761e+06	2.62162e+07
															1.65333	771127	2.01341e+07
															1.65113	355489	1.45257e+07
															1.64894	75787.4	9.98308e+06
															1.64675	7125.89	6.24449e+06
															1.64456	212556	3.56422e+06
															1.64238	746491	1.52493e+06
															1.64021	1.66307e+06	370030
															1.63804	3.04362e+06	3328.5
															1.63588	4.64397e+06	403982
															1.63373	6.64225e+06	1.54739e+06
															1.63158	8.82438e+06	3.1969e+06
															1.62943	1.15334e+07	5.58523e+06
															1.6273	1.45603e+07	8.3708e+06
															1.62516	1.83726e+07	1.20431e+07
															1.62304	2.24652e+07	1.64864e+07
															1.62092	2.65427e+07	2.11042e+07
															1.6188	3.07913e+07	2.59325e+07
															1.61669	3.56805e+07	3.1145e+07
															1.61458	4.09484e+07	3.71972e+07
															1.61248	4.59874e+07	4.40995e+07
															1.61039	5.13888e+07	5.12652e+07
															1.6083	5.67423e+07	5.87438e+07
															1.60622	6.25419e+07	6.52487e+07
															1.60414	6.74814e+07	7.16036e+07
															1.60207	7.2512e+07	7.83208e+07
															1.6	7.77533e+07	8.62137e+07
															1.59794	8.3026e+07	9.41446e+07
															1.59588	8.80525e+07	1.01933e+08
															1.59383	9.22665e+07	1.09522e+08
															1.59178	9.62478e+07	1.1673e+08
															1.58974	1.0013e+08	1.23697e+08
															1.58771	1.03516e+08	1.3037e+08
															1.58568	1.0725e+08	1.37737e+08
															1.58365	1.10056e+08	1.44786e+08
															1.58163	1.12612e+08	1.51722e+08
															1.57962	1.14073e+08	1.58644e+08
															1.57761	1.15683e+08	1.64876e+08
															1.5756	1.16624e+08	1.70767e+08
															1.5736	1.17445e+08	1.76218e+08
															1.57161	1.17277e+08	1.81554e+08
															1.56962	1.16891e+08	1.87805e+08
															1.56764	1.16185e+08	1.92852e+08
															1.56566	1.15559e+08	1.98275e+08
															1.56368	1.13839e+08	2.00847e+08
															1.56171	1.11247e+08	2.04587e+08
															1.55975	1.07968e+08	2.07607e+08
															1.55779	1.04996e+08	2.11103e+08
															1.55583	1.02082e+08	2.13218e+08
															1.55388	9.9102e+07	2.14737e+08
															1.55194	9.58009e+07	2.1683e+08
															1.55	9.2046e+07	2.18569e+08
															1.54806	8.70044e+07	2.19846e+08
															1.54613	8.22301e+07	2.20169e+08
															1.54421	7.71008e+07	2.20648e+08
															1.54229	7.29063e+07	2.2199e+08
															1.54037	6.77842e+07	2.22306e+08
															1.53846	6.29093e+07	2.22247e+08
															1.53656	5.74367e+07	2.22009e+08
															1.53465	5.22883e+07	2.22102e+08
															1.53276	4.69268e+07	2.20447e+08
															1.53086	4.16586e+07	2.17157e+08
															1.52898	3.65262e+07	2.14757e+08
															1.52709	3.11507e+07	2.11688e+08
															1.52522	2.62345e+07	2.10682e+08
															1.52334	2.15897e+07	2.07541e+08
															1.52147	1.75167e+07	2.0549e+08
															1.51961	1.36237e+07	2.01271e+08
															1.51775	1.00594e+07	1.97522e+08
															1.51589	7.02065e+06	1.92928e+08
															1.51404	4.48327e+06	1.88636e+08
															1.5122	2.3994e+06	1.83625e+08
															1.51035	986389	1.80032e+08
															1.50852	176856	1.75091e+08
															1.50668	15592.6	1.71849e+08
															1.50485	511830	1.66677e+08
															1.50303	1.71552e+06	1.61915e+08
															1.50121	3.81219e+06	1.56194e+08
															1.4994	6.48951e+06	1.51686e+08
															1.49758	9.79643e+06	1.468e+08
															1.49578	1.37346e+07	1.41605e+08
															1.49398	1.86077e+07	1.36384e+08
															1.49218	2.42524e+07	1.31776e+08
															1.49038	3.05262e+07	1.26194e+08
															1.4886	3.73321e+07	1.21619e+08
															1.48681	4.48351e+07	1.15501e+08
															1.48503	5.2699e+07	1.10975e+08
															1.48325	6.1777e+07	1.04317e+08
															1.48148	7.09096e+07	9.9118e+07
															1.47971	8.12195e+07	9.37736e+07
															1.47795	9.05129e+07	8.87471e+07
															1.47619	1.0096e+08	8.44248e+07
															1.47444	1.10847e+08	7.99557e+07
															1.47268	1.22178e+08	7.58071e+07
															1.47094	1.32907e+08	7.08064e+07
															1.46919	1.43678e+08	6.60615e+07
															1.46746	1.54343e+08	6.15493e+07
															1.46572	1.65149e+08	5.71957e+07
															1.46399	1.7495e+08	5.32658e+07
															1.46226	1.84261e+08	4.93624e+07
															1.46054	1.93707e+08	4.5667e+07
															1.45882	2.0284e+08	4.16956e+07
															1.45711	2.11103e+08	3.82132e+07
															1.4554	2.18484e+08	3.43867e+07
															1.45369	2.24865e+08	3.15306e+07
															1.45199	2.29673e+08	2.82954e+07
															1.45029	2.33632e+08	2.54161e+07
															1.4486	2.36448e+08	2.20694e+07
															1.44691	2.38688e+08	1.91326e+07
															1.44522	2.39109e+08	1.67268e+07
															1.44354	2.39469e+08	1.45465e+07
															1.44186	2.37163e+08	1.27478e+07
															1.44019	2.35011e+08	1.06825e+07
															1.43852	2.32091e+08	8.85806e+06
															1.43685	2.29093e+08	7.1881e+06
															1.43519	2.24639e+08	6.01208e+06
															1.43353	2.18087e+08	4.62427e+06
															1.43187	2.12402e+08	3.44688e+06
															1.43022	2.05248e+08	2.34339e+06
															1.42857	1.98779e+08	1.54935e+06
															1.42693	1.90874e+08	892337
															1.42529	1.83831e+08	420840
															1.42365	1.76295e+08	125371
															1.42202	1.68477e+08	5032.75
															1.42039	1.5988e+08	40722.2
															1.41876	1.50655e+08	205212
															1.41714	1.4194e+08	554042
															1.41553	1.32841e+08	944160
															1.41391	1.24846e+08	1.4577e+06
															1.4123	1.17087e+08	2.02983e+06
															1.41069	1.09871e+08	2.70866e+06
															1.40909	1.0241e+08	3.43451e+06
															1.40749	9.40842e+07	4.17006e+06
															1.4059	8.62026e+07	5.07649e+06
															1.4043	7.86733e+07	5.98642e+06
															1.40271	7.15318e+07	6.88877e+06
															1.40113	6.46554e+07	7.68916e+06
															1.39955	5.83119e+07	8.46262e+06
															1.39797	5.26657e+07	9.15436e+06
															1.3964	4.72983e+07	9.6334e+06
															1.39483	4.21422e+07	1.04213e+07
															1.39326	3.75994e+07	1.12418e+07
															1.39169	3.29411e+07	1.2229e+07
															1.39013	2.87983e+07	1.29362e+07
															1.38858	2.47072e+07	1.34264e+07
															1.38702	2.10272e+07	1.38456e+07
															1.38547	1.77205e+07	1.39776e+07
															1.38393	1.47985e+07	1.43496e+07
															1.38239	1.24005e+07	1.44553e+07
															1.38085	1.01457e+07	1.46168e+07
															1.37931	8.23926e+06	1.46937e+07
															1.37778	6.50484e+06	1.49965e+07
															1.37625	4.95154e+06	1.53269e+07
															1.37472	3.56521e+06	1.56424e+07
															1.3732	2.44198e+06	1.57497e+07
															1.37168	1.62086e+06	1.55815e+07
															1.37017	998929	1.53552e+07
															1.36865	531839	1.49549e+07
															1.36714	221733	1.4535e+07
															1.36564	42985.7	1.40793e+07
															1.36414	3344.41	1.36948e+07
															1.36264	100351	1.33495e+07
															1.36114	310123	1.31162e+07
															1.35965	598434	1.27984e+07
															1.35816	996847	1.25669e+07
															1.35667	1.41715e+06	1.21863e+07
															1.35519	1.8703e+06	1.1586e+07
															1.35371	2.36452e+06	1.10012e+07
															1.35224	3.00181e+06	1.02819e+07
															1.35076	3.77389e+06	9.70536e+06
															1.34929	4.59901e+06	9.00328e+06
															1.34783	5.38287e+06	8.45164e+06
															1.34636	6.2074e+06	7.94546e+06
															1.3449	7.01189e+06	7.50988e+06
															1.34345	7.90143e+06	6.94593e+06
															1.34199	8.70028e+06	6.31031e+06
															1.34054	9.61448e+06	5.7717e+06
															1.33909	1.05239e+07	5.24933e+06
															1.33765	1.15275e+07	4.85272e+06
															1.33621	1.25516e+07	4.32131e+06
															1.33477	1.35014e+07	3.81157e+06
															1.33333	1.44231e+07	3.296e+06
															1.3319	1.52703e+07	2.86241e+06
															1.33047	1.61921e+07	2.51555e+06
															1.32905	1.71942e+07	2.10343e+06
															1.32762	1.82004e+07	1.74435e+06
															1.3262	1.90792e+07	1.3928e+06
															1.32479	1.98786e+07	1.11792e+06
															1.32337	2.06977e+07	860827
															1.32196	2.1671e+07	612134
															1.32055	2.25421e+07	387721
															1.31915	2.35733e+07	220087
															1.31775	2.45517e+07	119099
															1.31635	2.55339e+07	50523.8
															1.31495	2.62592e+07	10417.4
															1.31356	2.69169e+07	638.264
															1.31217	2.77255e+07	23169.4
															1.31078	2.86794e+07	82041.4
															1.3094	2.96968e+07	171597
															1.30802	3.06571e+07	291659
															1.30664	3.13841e+07	419128
															1.30526	3.23218e+07	587413
															1.30389	3.3154e+07	771176
															1.30252	3.4196e+07	1.00079e+06
															1.30115	3.51228e+07	1.19064e+06
															1.29979	3.60455e+07	1.41702e+06
															1.29843	3.69893e+07	1.64422e+06
															1.29707	3.78507e+07	1.91139e+06
															1.29572	3.88197e+07	2.24686e+06
															1.29436	3.97664e+07	2.59119e+06
															1.29301	4.09022e+07	3.03303e+06
															1.29167	4.19288e+07	3.40464e+06
															1.29032	4.31742e+07	3.75894e+06
															1.28898	4.42873e+07	4.13702e+06
															1.28764	4.5546e+07	4.51684e+06
															1.28631	4.66678e+07	4.81351e+06
															1.28497	4.79111e+07	5.14842e+06
															1.28364	4.90938e+07	5.43596e+06
															1.28232	5.04168e+07	5.85351e+06
															1.28099	5.17679e+07	6.10947e+06
															1.27967	5.32586e+07	6.44841e+06
															1.27835	5.47907e+07	6.76324e+06
															1.27703	5.63483e+07	7.11625e+06
															1.27572	5.78127e+07	7.49481e+06
															1.27441	5.93874e+07	7.94371e+06
															1.2731	6.09204e+07	8.3667e+06
															1.27179	6.25223e+07	8.75344e+06
															1.27049	6.42292e+07	9.01657e+06
															1.26919	6.59578e+07	9.22746e+06
															1.26789	6.77083e+07	9.47271e+06
															1.2666	6.95185e+07	9.77202e+06
															1.26531	7.15952e+07	1.01537e+07
															1.26402	7.39112e+07	1.03599e+07
															1.26273	7.60136e+07	1.04875e+07
															1.26144	7.81372e+07	1.06105e+07
															1.26016	8.02131e+07	1.07394e+07
															1.25888	8.23558e+07	1.0921e+07
															1.25761	8.44721e+07	1.10253e+07
															1.25633	8.66833e+07	1.11509e+07
															1.25506	8.89515e+07	1.12562e+07
															1.25379	9.15122e+07	1.13841e+07
															1.25253	9.40413e+07	1.14274e+07
															1.25126	9.67653e+07	1.15569e+07
															1.25	9.93854e+07	1.15919e+07
															1.24874	1.01956e+08	1.1747e+07
															1.24748	1.04567e+08	1.18586e+07
															1.24623	1.06939e+08	1.18073e+07
															1.24498	1.0958e+08	1.17008e+07
															1.24373	1.12303e+08	1.15628e+07
															1.24248	1.15271e+08	1.1518e+07
															1.24124	1.18343e+08	1.14699e+07
															1.24	1.21436e+08	1.13373e+07
															1.23876	1.24723e+08	1.12186e+07
															1.23752	1.28178e+08	1.11491e+07
															1.23629	1.31412e+08	1.11315e+07
															1.23506	1.34496e+08	1.10402e+07
															1.23383	1.37461e+08	1.08535e+07
															1.2326	1.40618e+08	1.05993e+07
															1.23138	1.43821e+08	1.04383e+07
															1.23016	1.47219e+08	1.02176e+07
															1.22894	1.50776e+08	1.00986e+07
															1.22772	1.54474e+08	9.94655e+06
															1.22651	1.58183e+08	9.88199e+06
															1.2253	1.61698e+08	9.68177e+06
															1.22409	1.65238e+08	9.43925e+06
															1.22288	1.68926e+08	9.09945e+06
															1.22167	1.72817e+08	8.83608e+06
															1.22047	1.76406e+08	8.50552e+06
															1.21927	1.79667e+08	8.28457e+06
															1.21807	1.8306e+08	8.00527e+06
															1.21688	1.86683e+08	7.84222e+06
															1.21569	1.90527e+08	7.58101e+06
															1.2145	1.94389e+08	7.36097e+06
															1.21331	1.98408e+08	7.12645e+06
															1.21212	2.02377e+08	6.88501e+06
															1.21094	2.06296e+08	6.71249e+06
															1.20976	2.10134e+08	6.54307e+06
															1.20858	2.13867e+08	6.28068e+06
															1.2074	2.17658e+08	6.01214e+06
															1.20623	2.21466e+08	5.72096e+06
															1.20505	2.25269e+08	5.43362e+06
															1.20388	2.29154e+08	5.14028e+06
															1.20272	2.32991e+08	4.83469e+06
															1.20155	2.37049e+08	4.63633e+06
															1.20039	2.40993e+08	4.43039e+06
															1.19923	2.45014e+08	4.26897e+06
															1.19807	2.48646e+08	4.04336e+06
															1.19691	2.52515e+08	3.87761e+06
															1.19576	2.56295e+08	3.65868e+06
															1.19461	2.60351e+08	3.48376e+06
															1.19346	2.64266e+08	3.28368e+06
															1.19231	2.68479e+08	3.152e+06
															1.19116	2.72439e+08	2.9813e+06
															1.19002	2.76427e+08	2.80965e+06
															1.18888	2.8031e+08	2.58358e+06
															1.18774	2.84466e+08	2.41703e+06
															1.1866	2.8853e+08	2.274e+06
															1.18547	2.92316e+08	2.17087e+06
															1.18434	2.96041e+08	2.00155e+06
															1.18321	2.99971e+08	1.87543e+06
															1.18208	3.04059e+08	1.72902e+06
															1.18095	3.08202e+08	1.65102e+06
															1.17983	3.12508e+08	1.50306e+06
															1.17871	3.16576e+08	1.34776e+06
															1.17759	3.20562e+08	1.21099e+06
															1.17647	3.24171e+08	1.11289e+06
															1.17536	3.27969e+08	1.01562e+06
															1.17424	3.31801e+08	929612
															1.17313	3.35638e+08	829219
															1.17202	3.39526e+08	754969
															1.17092	3.43628e+08	682380
															1.16981	3.47593e+08	621198
															1.16871	3.51644e+08	554553
															1.16761	3.5528e+08	490081
															1.16651	3.59043e+08	446108
															1.16541	3.6281e+08	387072
															1.16432	3.66827e+08	341232
															1.16323	3.70732e+08	295230
															1.16214	3.74697e+08	255905
															1.16105	3.7874e+08	224647
															1.15996	3.82909e+08	196646
															1.15888	3.8689e+08	182970
															1.1578	3.90682e+08	163628
															1.15672	3.94488e+08	147093
															1.15564	3.98271e+08	127218
															1.15456	4.02267e+08	112890
															1.15349	4.06172e+08	104623
															1.15242	4.1021e+08	89655.5
															1.15135	4.1434e+08	78027.7
															1.15028	4.18584e+08	57797.4
															1.14921	4.22881e+08	49421.1
															1.14815	4.26983e+08	37660.4
															1.14709	4.3095e+08	29399.8
															1.14603	4.35063e+08	23095
															1.14497	4.39317e+08	19710.3
															1.14391	4.43519e+08	18542.9
															1.14286	4.47706e+08	15181
															1.1418	4.51943e+08	11007.1
															1.14075	4.56358e+08	8831.75
															1.13971	4.60675e+08	8851.09
															1.13866	4.64866e+08	7008.95
															1.13761	4.69189e+08	6842.67
															1.13657	4.73394e+08	6829.29
															1.13553	4.77759e+08	8399.49
															1.13449	4.81807e+08	9402.05
															1.13346	4.85822e+08	7427.63
															1.13242	4.89782e+08	6075.85
															1.13139	4.93846e+08	3898.73
															1.13036	4.98409e+08	3864.89
															1.12933	5.02969e+08	3527.52
															1.1283	5.07561e+08	3365.37
															1.12727	5.11957e+08	1783.83
															1.12625	5.16309e+08	948.56
															1.12523	5.20676e+08	321.83
															1.12421	5.25072e+08	351.37
															1.12319	5.29474e+08	986.186
															1.12217	5.34177e+08	2099.16
															1.12116	5.38624e+08	3266.7
															1.12014	5.43331e+08	3474.97
															1.11913	5.47797e+08	5238.66
															1.11812	5.52372e+08	6467.39
															1.11712	5.56821e+08	7861.36
															1.11611	5.61467e+08	9565.3
															1.11511	5.66131e+08	14331
															1.11411	5.70778e+08	14880.4
															1.11311	5.75714e+08	18941.9
															1.11211	5.80494e+08	19144.3
															1.11111	5.8511e+08	19316.9
															1.11012	5.8931e+08	19171.8
															1.10912	5.94105e+08	15749.8
															1.10813	5.98914e+08	15088.2
															1.10714	6.0397e+08	15711
															1.10616	6.08686e+08	18882.4
															1.10517	6.13561e+08	24562.4
															1.10419	6.18269e+08	26474.6
															1.1032	6.22999e+08	27972.2
															1.10222	6.27426e+08	27912.5
															1.10124	6.31647e+08	36542.5
															1.10027	6.3592e+08	42102.2
															1.09929	6.40727e+08	56380.6
															1.09832	6.45858e+08	61595.3
															1.09735	6.50826e+08	67680.4
															1.09637	6.5562e+08	68857.4
															1.09541	6.59967e+08	70257.1
															1.09444	6.643e+08	71049.1
															1.09347	6.68645e+08	66595.2
															1.09251	6.73199e+08	58845.6
															1.09155	6.77859e+08	57409.1
															1.09059	6.82494e+08	57605.1
															1.08963	6.87273e+08	59425.4
															1.08867	6.91918e+08	66210.6
															1.08772	6.96693e+08	71744.1
															1.08677	7.01217e+08	80099.3
															1.08581	7.05833e+08	80429.9
															1.08486	7.10441e+08	85885.8
															1.08392	7.15111e+08	80469.8
															1.08297	7.19615e+08	77606.6
															1.08202	7.23614e+08	73812.5
															1.08108	7.27564e+08	67092.5
															1.08014	7.31509e+08	62218.5
															1.0792	7.35651e+08	55939.9
															1.07826	7.39592e+08	55196
															1.07732	7.44298e+08	48906.6
															1.07639	7.48499e+08	41620.8
															1.07546	7.52966e+08	32676.7
															1.07452	7.56786e+08	26188.8
															1.07359	7.6083e+08	18620.8
															1.07266	7.64463e+08	9569.34
															1.07174	7.68048e+08	4428.6
															1.07081	7.71681e+08	2731.41
															1.06989	7.75237e+08	2506.44
															1.06897	7.78548e+08	1686.79
															1.06804	7.81691e+08	236.302
															1.06713	7.8479e+08	315.845
															1.06621	7.87844e+08	3666.97
															1.06529	7.90916e+08	11555.6
															1.06438	7.93944e+08	26554.3
															1.06346	7.97178e+08	50668.3
															1.06255	8.00276e+08	74492.1
															1.06164	8.03551e+08	99158.1
															1.06074	8.06003e+08	122494
															1.05983	8.08508e+08	155442
															1.05892	8.10673e+08	175001
															1.05802	8.13248e+08	201926
															1.05712	8.15989e+08	250129
															1.05622	8.18529e+08	314597
															1.05532	8.20967e+08	405977
															1.05442	8.23117e+08	498877
															1.05353	8.25332e+08	615204
															1.05263	8.27505e+08	728649
															1.05174	8.29166e+08	836029
															1.05085	8.31094e+08	948589
															1.04996	8.32738e+08	1.07467e+06
															1.04907	8.34509e+08	1.22773e+06
															1.04818	8.36047e+08	1.39076e+06
															1.0473	8.37699e+08	1.53342e+06
															1.04641	8.39196e+08	1.75348e+06
															1.04553	8.40385e+08	1.96777e+06
															1.04465	8.41447e+08	2.25977e+06
															1.04377	8.4258e+08	2.52112e+06
															1.04289	8.43888e+08	2.83512e+06
															1.04202	8.44834e+08	3.18315e+06
															1.04114	8.45839e+08	3.48085e+06
															1.04027	8.46036e+08	3.81846e+06
															1.0394	8.46772e+08	4.14296e+06
															1.03853	8.47044e+08	4.55917e+06
															1.03766	8.47348e+08	4.89739e+06
															1.03679	8.47246e+08	5.31771e+06
															1.03592	8.47103e+08	5.76534e+06
															1.03506	8.47114e+08	6.28445e+06
															1.0342	8.46969e+08	6.78033e+06
															1.03333	8.47113e+08	7.45552e+06
															1.03247	8.4743e+08	8.16696e+06
															1.03161	8.47143e+08	8.89517e+06
															1.03076	8.46718e+08	9.59302e+06
															1.0299	8.45946e+08	1.04011e+07
															1.02905	8.4542e+08	1.13532e+07
															1.02819	8.44694e+08	1.24541e+07
															1.02734	8.43596e+08	1.35695e+07
															1.02649	8.42917e+08	1.4586e+07
															1.02564	8.41722e+08	1.56464e+07
															1.02479	8.40631e+08	1.66858e+07
															1.02395	8.38999e+08	1.80405e+07
															1.0231	8.37686e+08	1.91812e+07
															1.02226	8.36163e+08	2.05179e+07
															1.02142	8.34743e+08	2.15906e+07
															1.02058	8.33211e+08	2.28323e+07
															1.01974	8.31713e+08	2.40231e+07
															1.0189	8.29989e+08	2.54934e+07
															1.01806	8.28056e+08	2.70248e+07
															1.01723	8.26267e+08	2.86906e+07
															1.01639	8.24167e+08	3.03211e+07
															1.01556	8.22106e+08	3.21832e+07
															1.01473	8.19697e+08	3.39773e+07
															1.0139	8.17842e+08	3.59019e+07
															1.01307	8.15779e+08	3.79524e+07
															1.01224	8.13253e+08	4.03997e+07
															1.01142	8.09988e+08	4.30709e+07
															1.01059	8.0665e+08	4.57424e+07
															1.00977	8.03633e+08	4.83331e+07
															1.00895	8.00773e+08	5.07971e+07
															1.00813	7.97738e+08	5.2982e+07
															1.00731	7.9484e+08	5.54246e+07
															1.00649	7.92174e+08	5.80785e+07
															1.00568	7.89008e+08	6.11608e+07
															1.00486	7.85418e+08	6.4111e+07
															1.00405	7.81213e+08	6.76034e+07
															1.00324	7.77231e+08	7.16968e+07
															1.00243	7.73766e+08	7.54912e+07
															1.00162	7.70352e+08	7.92927e+07
															1.00081	7.66959e+08	8.28635e+07
															1	7.63032e+08	8.71986e+07
															0.999194	7.59234e+08	9.20414e+07
															0.99839	7.55144e+08	9.71137e+07
															0.997586	7.50627e+08	1.01781e+08
															0.996785	7.46069e+08	1.06093e+08
															0.995984	7.41777e+08	1.10262e+08
															0.995185	7.37534e+08	1.14852e+08
															0.994387	7.32944e+08	1.19516e+08
															0.99359	7.28374e+08	1.24317e+08
															0.992794	7.23773e+08	1.29361e+08
															0.992	7.19457e+08	1.33898e+08
															0.991207	7.14595e+08	1.39137e+08
															0.990415	7.09728e+08	1.4528e+08
															0.989625	7.04727e+08	1.52462e+08
															0.988836	6.99807e+08	1.59686e+08
															0.988048	6.9511e+08	1.66397e+08
															0.987261	6.90313e+08	1.72779e+08
															0.986476	6.8543e+08	1.8018e+08
															0.985692	6.80414e+08	1.87874e+08
															0.984909	6.74964e+08	1.95769e+08
															0.984127	6.69663e+08	2.02612e+08
															0.983347	6.63882e+08	2.10944e+08
															0.982567	6.586e+08	2.18337e+08
															0.981789	6.52749e+08	2.25898e+08
															0.981013	6.47472e+08	2.32208e+08
															0.980237	6.41645e+08	2.40331e+08
															0.979463	6.36544e+08	2.48013e+08
															0.97869	6.3096e+08	2.56761e+08
															0.977918	6.25826e+08	2.66092e+08
															0.977147	6.20243e+08	2.76567e+08
															0.976378	6.14336e+08	2.88002e+08
															0.97561	6.08465e+08	2.99618e+08
															0.974843	6.02699e+08	3.1099e+08
															0.974077	5.96976e+08	3.22896e+08
															0.973312	5.9118e+08	3.34777e+08
															0.972549	5.85237e+08	3.47109e+08
															0.971787	5.79503e+08	3.5746e+08
															0.971026	5.73614e+08	3.68184e+08
															0.970266	5.68111e+08	3.78744e+08
															0.969507	5.62157e+08	3.9134e+08
															0.96875	5.56552e+08	4.02874e+08
															0.967994	5.50418e+08	4.15532e+08
															0.967239	5.44598e+08	4.2852e+08
															0.966485	5.3864e+08	4.44055e+08
															0.965732	5.3264e+08	4.61371e+08
															0.964981	5.26719e+08	4.78082e+08
															0.96423	5.20703e+08	4.919e+08
															0.963481	5.1508e+08	5.04218e+08
															0.962733	5.09255e+08	5.17503e+08
															0.961986	5.03613e+08	5.33458e+08
															0.96124	4.97706e+08	5.50808e+08
															0.960496	4.91983e+08	5.66059e+08
															0.959752	4.85917e+08	5.80373e+08
															0.95901	4.80082e+08	5.94368e+08
															0.958269	4.74229e+08	6.12113e+08
															0.957529	4.6861e+08	6.31951e+08
															0.95679	4.62617e+08	6.56496e+08
															0.956052	4.56967e+08	6.77215e+08
															0.955316	4.51331e+08	6.98877e+08
															0.95458	4.45926e+08	7.15361e+08
															0.953846	4.40489e+08	7.33105e+08
															0.953113	4.34772e+08	7.48171e+08
															0.952381	4.29269e+08	7.62998e+08
															0.95165	4.23369e+08	7.80793e+08
															0.95092	4.17678e+08	8.00661e+08
															0.950192	4.12387e+08	8.25728e+08
															0.949464	4.07151e+08	8.53582e+08
															0.948738	4.02084e+08	8.82377e+08
															0.948012	3.96923e+08	9.03476e+08
															0.947288	3.91655e+08	9.19787e+08
															0.946565	3.86184e+08	9.35759e+08
															0.945843	3.80886e+08	9.57292e+08
															0.945122	3.75987e+08	9.77442e+08
															0.944402	3.71126e+08	1.00134e+09
															0.943683	3.66034e+08	1.02274e+09
															0.942966	3.60874e+08	1.05476e+09
															0.942249	3.56109e+08	1.08364e+09
															0.941534	3.51172e+08	1.12124e+09
															0.940819	3.46347e+08	1.14396e+09
															0.940106	3.41105e+08	1.17647e+09
															0.939394	3.36201e+08	1.20008e+09
															0.938683	3.31714e+08	1.22757e+09
															0.937973	3.27465e+08	1.24692e+09
															0.937264	3.23109e+08	1.25931e+09
															0.936556	3.18661e+08	1.285e+09
															0.935849	3.14013e+08	1.31293e+09
															0.935143	3.09624e+08	1.34866e+09
															0.934439	3.05036e+08	1.38026e+09
															0.933735	3.00618e+08	1.41372e+09
															0.933032	2.9639e+08	1.44619e+09
															0.932331	2.92485e+08	1.4838e+09
															0.93163	2.88542e+08	1.5145e+09
															0.930931	2.84831e+08	1.54443e+09
															0.930233	2.80747e+08	1.55997e+09
															0.929535	2.76911e+08	1.57841e+09
															0.928839	2.72737e+08	1.59654e+09
															0.928144	2.68602e+08	1.62041e+09
															0.92745	2.64383e+08	1.66299e+09
															0.926756	2.60498e+08	1.71061e+09
															0.926064	2.56867e+08	1.77573e+09
															0.925373	2.53519e+08	1.815e+09
															0.924683	2.50226e+08	1.85536e+09
															0.923994	2.46604e+08	1.88e+09
															0.923306	2.4294e+08	1.9143e+09
															0.922619	2.39172e+08	1.92929e+09
															0.921933	2.3587e+08	1.93845e+09
															0.921248	2.32661e+08	1.95671e+09
															0.920564	2.2982e+08	1.97465e+09
															0.919881	2.26602e+08	1.99958e+09
															0.919199	2.23307e+08	2.00619e+09
															0.918519	2.19948e+08	2.0264e+09
															0.917839	2.17124e+08	2.06635e+09
															0.91716	2.14493e+08	2.12906e+09
															0.916482	2.11372e+08	2.18779e+09
															0.915805	2.07999e+08	2.23931e+09
															0.915129	2.045e+08	2.27616e+09
															0.914454	2.01926e+08	2.31493e+09
															0.91378	1.9945e+08	2.33301e+09
															0.913108	1.97458e+08	2.34744e+09
															0.912436	1.95033e+08	2.33638e+09
															0.911765	1.92205e+08	2.34632e+09
															0.911095	1.88674e+08	2.3439e+09
															0.910426	1.8496e+08	2.36335e+09
															0.909758	1.81864e+08	2.40121e+09
															0.909091	1.79082e+08	2.46795e+09
															0.908425	1.7693e+08	2.5375e+09
															0.90776	1.75027e+08	2.5804e+09
															0.907096	1.73113e+08	2.61411e+09
															0.906433	1.70632e+08	2.66025e+09
															0.905771	1.68344e+08	2.68006e+09
															0.905109	1.66015e+08	2.65626e+09
															0.904449	1.63939e+08	2.62213e+09
															0.90379	1.62334e+08	2.59825e+09
															0.903132	1.60683e+08	2.61848e+09
															0.902475	1.59065e+08	2.6383e+09
															0.901818	1.56543e+08	2.67576e+09
															0.901163	1.54034e+08	2.71467e+09
															0.900508	1.52167e+08	2.77902e+09
															0.899855	1.51038e+08	2.84798e+09
															0.899202	1.4943e+08	2.87354e+09
															0.898551	1.4761e+08	2.83324e+09
															0.8979	1.44587e+08	2.78132e+09
															0.89725	1.42292e+08	2.7413e+09
															0.896602	1.39656e+08	2.7148e+09
															0.895954	1.37795e+08	2.69366e+09
															0.895307	1.36236e+08	2.69654e+09
															0.894661	1.34485e+08	2.77641e+09
															0.894016	1.32466e+08	2.84127e+09
															0.893372	1.29932e+08	2.87574e+09
															0.892729	1.28512e+08	2.83389e+09
															0.892086	1.2718e+08	2.75903e+09
															0.891445	1.25998e+08	2.72549e+09
															0.890805	1.23969e+08	2.70419e+09
															0.890165	1.22314e+08	2.72344e+09
															0.889527	1.20082e+08	2.72747e+09
															0.888889	1.17869e+08	2.72662e+09
															0.888252	1.15303e+08	2.75658e+09
															0.887616	1.1434e+08	2.721e+09
															0.886981	1.13349e+08	2.64698e+09
															0.886347	1.12454e+08	2.5759e+09
															0.885714	1.11185e+08	2.57142e+09

## Sheet: Figure 4
Figure 4(a)									Figure 4(b)
	Device 1	Device 2	Device 3	Device 4	Device 5	Device 6	Device 7					Origin plot - please double click to open
time (s)	VOC decay (V)	VOC decay (V)	VOC decay (V)	VOC decay (V)	VOC decay (V)	VOC decay (V)	VOC decay (V)
0	0.552	0.576	0.528	0.408	0.584	0.44	0.536
0.0001	0.576	0.608	0.576	0.472	0.616	0.504	0.56
0.0002	0.576	0.616	0.584	0.48	0.624	0.504	0.56
0.0003	0.576	0.624	0.592	0.472	0.616	0.504	0.552
0.0004	0.584	0.616	0.584	0.48	0.624	0.504	0.56
0.0005	0.576	0.616	0.584	0.472	0.624	0.496	0.552
0.0006	0.576	0.616	0.584	0.472	0.616	0.504	0.56
0.0007	0.592	0.616	0.576	0.48	0.624	0.496	0.552
0.0008	0.576	0.616	0.576	0.48	0.624	0.504	0.56
0.0009	0.576	0.624	0.584	0.48	0.624	0.504	0.552
0.001	0.584	0.616	0.592	0.48	0.624	0.504	0.552
0.0011	0.576	0.616	0.592	0.472	0.624	0.504	0.552
0.0012	0.584	0.608	0.576	0.472	0.624	0.496	0.552
0.0013	0.576	0.616	0.584	0.48	0.616	0.496	0.552
0.0014	0.584	0.608	0.584	0.464	0.616	0.504	0.544
0.0015	0.584	0.616	0.584	0.472	0.624	0.488	0.56
0.0016	0.576	0.608	0.576	0.48	0.608	0.496	0.544
0.0017	0.576	0.6	0.584	0.464	0.616	0.496	0.544
0.0018	0.576	0.616	0.584	0.464	0.616	0.496	0.544
0.0019	0.568	0.608	0.584	0.472	0.616	0.504	0.544
0.002	0.576	0.616	0.592	0.472	0.616	0.496	0.552
0.0021	0.576	0.616	0.584	0.472	0.616	0.488	0.544
0.0022	0.576	0.608	0.584	0.472	0.616	0.488	0.552
0.0023	0.568	0.608	0.584	0.472	0.616	0.496	0.552
0.0024	0.576	0.608	0.592	0.48	0.616	0.496	0.552
0.0025	0.576	0.608	0.584	0.464	0.608	0.488	0.552
0.0026	0.576	0.616	0.576	0.464	0.624	0.496	0.544
0.0027	0.576	0.6	0.584	0.472	0.616	0.488	0.552
0.0028	0.568	0.616	0.576	0.464	0.616	0.48	0.552
0.0029	0.576	0.6	0.576	0.464	0.616	0.488	0.552
0.003	0.576	0.616	0.584	0.464	0.624	0.504	0.544
0.0031	0.576	0.608	0.576	0.456	0.608	0.496	0.552
0.0032	0.576	0.608	0.576	0.464	0.616	0.496	0.544
0.0033	0.576	0.608	0.584	0.464	0.616	0.496	0.552
0.0034	0.568	0.616	0.576	0.472	0.608	0.488	0.552
0.0035	0.568	0.608	0.584	0.464	0.616	0.504	0.56
0.0036	0.576	0.608	0.568	0.472	0.616	0.488	0.544
0.0037	0.568	0.608	0.568	0.464	0.608	0.488	0.552
0.0038	0.584	0.608	0.584	0.472	0.616	0.496	0.552
0.0039	0.568	0.6	0.576	0.456	0.608	0.488	0.536
0.004	0.568	0.6	0.584	0.464	0.616	0.496	0.544
0.0041	0.584	0.608	0.584	0.472	0.616	0.488	0.544
0.0042	0.568	0.6	0.584	0.472	0.608	0.488	0.544
0.0043	0.568	0.608	0.576	0.464	0.616	0.496	0.552
0.0044	0.576	0.608	0.576	0.472	0.616	0.488	0.544
0.0045	0.568	0.608	0.576	0.464	0.616	0.488	0.552
0.0046	0.568	0.608	0.584	0.456	0.608	0.48	0.544
0.0047	0.576	0.608	0.584	0.448	0.616	0.496	0.544
0.0048	0.568	0.6	0.584	0.464	0.616	0.488	0.544
0.0049	0.568	0.616	0.584	0.464	0.624	0.488	0.544
0.005	0.576	0.6	0.584	0.472	0.616	0.496	0.552
0.0051	0.576	0.608	0.584	0.464	0.608	0.496	0.552
0.0052	0.568	0.6	0.592	0.472	0.616	0.496	0.544
0.0053	0.568	0.6	0.584	0.464	0.616	0.504	0.552
0.0054	0.576	0.6	0.576	0.464	0.616	0.488	0.544
0.0055	0.568	0.6	0.584	0.464	0.616	0.488	0.552
0.0056	0.568	0.616	0.576	0.456	0.608	0.488	0.544
0.0057	0.576	0.608	0.576	0.464	0.608	0.488	0.544
0.0058	0.584	0.608	0.576	0.464	0.608	0.488	0.552
0.0059	0.568	0.6	0.584	0.464	0.608	0.496	0.544
0.006	0.568	0.6	0.576	0.464	0.616	0.488	0.544
0.0061	0.568	0.608	0.584	0.456	0.608	0.488	0.552
0.0062	0.568	0.616	0.568	0.464	0.616	0.488	0.544
0.0063	0.568	0.608	0.584	0.464	0.624	0.496	0.552
0.0064	0.568	0.608	0.584	0.464	0.616	0.504	0.544
0.0065	0.568	0.616	0.584	0.464	0.616	0.48	0.552
0.0066	0.568	0.592	0.584	0.464	0.616	0.488	0.544
0.0067	0.576	0.616	0.576	0.464	0.608	0.48	0.544
0.0068	0.584	0.6	0.576	0.464	0.616	0.488	0.536
0.0069	0.568	0.6	0.568	0.464	0.616	0.488	0.544
0.007	0.568	0.6	0.576	0.472	0.616	0.496	0.544
0.0071	0.576	0.6	0.576	0.464	0.608	0.48	0.544
0.0072	0.568	0.616	0.584	0.464	0.624	0.496	0.552
0.0073	0.568	0.608	0.568	0.464	0.616	0.496	0.544
0.0074	0.568	0.608	0.584	0.472	0.616	0.496	0.544
0.0075	0.568	0.616	0.576	0.456	0.616	0.488	0.552
0.0076	0.568	0.6	0.584	0.464	0.608	0.488	0.552
0.0077	0.576	0.6	0.576	0.464	0.608	0.488	0.552
0.0078	0.576	0.616	0.576	0.456	0.608	0.496	0.544
0.0079	0.576	0.592	0.576	0.464	0.608	0.48	0.552
0.008	0.576	0.608	0.576	0.472	0.616	0.48	0.552
0.0081	0.568	0.6	0.576	0.464	0.608	0.496	0.544
0.0082	0.568	0.608	0.584	0.456	0.608	0.496	0.552
0.0083	0.568	0.608	0.576	0.464	0.616	0.488	0.544
0.0084	0.568	0.608	0.584	0.456	0.616	0.496	0.544
0.0085	0.576	0.616	0.576	0.472	0.616	0.488	0.544
0.0086	0.568	0.608	0.568	0.472	0.608	0.488	0.552
0.0087	0.568	0.6	0.584	0.464	0.608	0.488	0.536
0.0088	0.576	0.608	0.576	0.472	0.608	0.48	0.544
0.0089	0.568	0.6	0.592	0.464	0.616	0.496	0.544
0.009	0.576	0.608	0.576	0.456	0.608	0.496	0.552
0.0091	0.576	0.608	0.584	0.464	0.608	0.496	0.552
0.0092	0.568	0.608	0.584	0.464	0.616	0.488	0.544
0.0093	0.568	0.608	0.568	0.464	0.608	0.488	0.544
0.0094	0.568	0.6	0.576	0.472	0.6	0.496	0.536
0.0095	0.568	0.608	0.576	0.464	0.616	0.496	0.552
0.0096	0.568	0.608	0.576	0.464	0.616	0.488	0.544
0.0097	0.568	0.6	0.576	0.464	0.608	0.48	0.544
0.0098	0.568	0.616	0.584	0.472	0.608	0.488	0.544
0.0099	0.576	0.6	0.576	0.456	0.608	0.488	0.552
0.01	0.568	0.6	0.576	0.464	0.616	0.488	0.536
0.0101	0.568	0.608	0.568	0.464	0.616	0.488	0.56
0.0102	0.568	0.608	0.576	0.456	0.616	0.488	0.544
0.0103	0.568	0.608	0.584	0.456	0.616	0.496	0.552
0.0104	0.576	0.608	0.568	0.464	0.608	0.504	0.544
0.0105	0.576	0.608	0.576	0.464	0.616	0.488	0.544
0.0106	0.576	0.6	0.576	0.456	0.616	0.488	0.544
0.0107	0.568	0.608	0.584	0.464	0.616	0.488	0.544
0.0108	0.576	0.592	0.576	0.472	0.616	0.488	0.56
0.0109	0.576	0.6	0.584	0.472	0.616	0.488	0.544
0.011	0.568	0.6	0.576	0.456	0.616	0.488	0.544
0.0111	0.576	0.608	0.592	0.464	0.608	0.488	0.544
0.0112	0.568	0.6	0.576	0.456	0.608	0.488	0.552
0.0113	0.568	0.6	0.576	0.472	0.616	0.488	0.552
0.0114	0.568	0.616	0.576	0.456	0.608	0.488	0.544
0.0115	0.568	0.608	0.584	0.464	0.608	0.496	0.544
0.0116	0.576	0.6	0.584	0.464	0.616	0.496	0.544
0.0117	0.568	0.6	0.576	0.464	0.608	0.488	0.544
0.0118	0.568	0.6	0.584	0.464	0.608	0.488	0.544
0.0119	0.568	0.616	0.568	0.464	0.608	0.496	0.544
0.012	0.576	0.592	0.584	0.472	0.616	0.488	0.552
0.0121	0.56	0.608	0.576	0.456	0.616	0.488	0.544
0.0122	0.568	0.608	0.576	0.464	0.608	0.488	0.544
0.0123	0.568	0.608	0.576	0.472	0.608	0.48	0.544
0.0124	0.568	0.6	0.576	0.464	0.616	0.488	0.536
0.0125	0.568	0.6	0.584	0.464	0.616	0.488	0.544
0.0126	0.568	0.608	0.584	0.448	0.616	0.488	0.552
0.0127	0.568	0.608	0.568	0.464	0.608	0.48	0.568
0.0128	0.568	0.608	0.576	0.472	0.608	0.496	0.544
0.0129	0.568	0.6	0.576	0.472	0.608	0.48	0.544
0.013	0.568	0.592	0.576	0.472	0.616	0.488	0.544
0.0131	0.576	0.6	0.584	0.456	0.616	0.488	0.544
0.0132	0.576	0.6	0.576	0.464	0.608	0.488	0.544
0.0133	0.568	0.616	0.584	0.464	0.608	0.488	0.536
0.0134	0.568	0.608	0.576	0.464	0.616	0.496	0.552
0.0135	0.568	0.608	0.576	0.472	0.616	0.48	0.536
0.0136	0.576	0.6	0.576	0.456	0.608	0.496	0.536
0.0137	0.568	0.616	0.576	0.456	0.616	0.48	0.544
0.0138	0.568	0.6	0.576	0.464	0.616	0.496	0.552
0.0139	0.568	0.608	0.576	0.472	0.608	0.496	0.544
0.014	0.568	0.608	0.584	0.464	0.608	0.488	0.544
0.0141	0.568	0.6	0.576	0.464	0.608	0.488	0.544
0.0142	0.568	0.592	0.584	0.464	0.6	0.488	0.544
0.0143	0.568	0.6	0.576	0.464	0.608	0.496	0.552
0.0144	0.568	0.6	0.576	0.456	0.6	0.488	0.544
0.0145	0.568	0.608	0.584	0.464	0.608	0.496	0.544
0.0146	0.568	0.6	0.576	0.48	0.6	0.496	0.544
0.0147	0.576	0.608	0.584	0.464	0.608	0.488	0.544
0.0148	0.576	0.6	0.568	0.464	0.608	0.488	0.536
0.0149	0.568	0.608	0.568	0.464	0.608	0.488	0.552
0.015	0.568	0.6	0.576	0.464	0.608	0.496	0.552
0.0151	0.568	0.608	0.576	0.472	0.616	0.488	0.552
0.0152	0.568	0.6	0.576	0.464	0.616	0.48	0.552
0.0153	0.568	0.608	0.576	0.464	0.616	0.48	0.544
0.0154	0.568	0.6	0.584	0.456	0.608	0.488	0.544
0.0155	0.576	0.608	0.576	0.464	0.616	0.488	0.536
0.0156	0.576	0.608	0.584	0.456	0.608	0.488	0.552
0.0157	0.576	0.608	0.576	0.456	0.616	0.488	0.544
0.0158	0.576	0.608	0.584	0.456	0.608	0.488	0.544
0.0159	0.568	0.6	0.576	0.472	0.616	0.488	0.544
0.016	0.568	0.6	0.568	0.456	0.616	0.488	0.544
0.0161	0.568	0.6	0.592	0.472	0.616	0.488	0.544
0.0162	0.568	0.6	0.584	0.464	0.608	0.488	0.56
0.0163	0.568	0.6	0.576	0.464	0.616	0.496	0.552
0.0164	0.576	0.6	0.576	0.464	0.616	0.488	0.544
0.0165	0.576	0.608	0.576	0.472	0.616	0.488	0.544
0.0166	0.568	0.608	0.576	0.472	0.616	0.496	0.544
0.0167	0.576	0.6	0.584	0.472	0.616	0.496	0.544
0.0168	0.576	0.608	0.584	0.464	0.608	0.488	0.544
0.0169	0.584	0.608	0.576	0.464	0.616	0.488	0.544
0.017	0.576	0.6	0.576	0.464	0.6	0.48	0.544
0.0171	0.568	0.608	0.576	0.464	0.608	0.488	0.544
0.0172	0.56	0.608	0.584	0.464	0.616	0.488	0.544
0.0173	0.576	0.6	0.576	0.472	0.616	0.488	0.544
0.0174	0.568	0.592	0.568	0.464	0.608	0.488	0.544
0.0175	0.568	0.608	0.576	0.464	0.616	0.488	0.544
0.0176	0.568	0.608	0.568	0.456	0.608	0.496	0.544
0.0177	0.568	0.608	0.584	0.456	0.6	0.496	0.544
0.0178	0.568	0.6	0.568	0.464	0.616	0.488	0.544
0.0179	0.576	0.6	0.576	0.456	0.608	0.488	0.552
0.018	0.568	0.6	0.584	0.464	0.608	0.488	0.544
0.0181	0.568	0.6	0.568	0.464	0.616	0.48	0.544
0.0182	0.568	0.6	0.584	0.464	0.616	0.488	0.544
0.0183	0.568	0.6	0.584	0.48	0.608	0.488	0.544
0.0184	0.568	0.6	0.584	0.456	0.616	0.488	0.544
0.0185	0.568	0.6	0.568	0.472	0.608	0.496	0.544
0.0186	0.568	0.608	0.576	0.456	0.616	0.48	0.544
0.0187	0.568	0.608	0.584	0.464	0.616	0.496	0.536
0.0188	0.568	0.592	0.576	0.456	0.608	0.488	0.536
0.0189	0.568	0.6	0.576	0.464	0.616	0.488	0.544
0.019	0.568	0.608	0.576	0.456	0.608	0.488	0.552
0.0191	0.576	0.608	0.576	0.464	0.608	0.488	0.536
0.0192	0.56	0.616	0.576	0.464	0.608	0.488	0.544
0.0193	0.568	0.6	0.568	0.464	0.608	0.496	0.544
0.0194	0.568	0.6	0.576	0.456	0.616	0.488	0.544
0.0195	0.576	0.6	0.584	0.464	0.624	0.488	0.552
0.0196	0.568	0.608	0.576	0.456	0.616	0.488	0.544
0.0197	0.568	0.6	0.584	0.48	0.616	0.488	0.544
0.0198	0.568	0.608	0.576	0.472	0.6	0.488	0.544
0.0199	0.568	0.608	0.584	0.456	0.608	0.48	0.544
0.02	0.568	0.6	0.576	0.472	0.6	0.496	0.544
0.0201	0.576	0.6	0.568	0.472	0.608	0.48	0.544
0.0202	0.576	0.608	0.584	0.464	0.616	0.488	0.544
0.0203	0.568	0.608	0.576	0.464	0.608	0.48	0.544
0.0204	0.568	0.6	0.576	0.464	0.6	0.488	0.552
0.0205	0.568	0.592	0.584	0.472	0.616	0.488	0.544
0.0206	0.568	0.6	0.576	0.472	0.616	0.488	0.544
0.0207	0.568	0.6	0.568	0.456	0.608	0.488	0.552
0.0208	0.568	0.608	0.576	0.472	0.608	0.496	0.536
0.0209	0.568	0.608	0.576	0.456	0.616	0.496	0.544
0.021	0.56	0.608	0.568	0.456	0.608	0.488	0.544
0.0211	0.568	0.6	0.576	0.464	0.608	0.48	0.552
0.0212	0.568	0.6	0.576	0.464	0.608	0.48	0.544
0.0213	0.576	0.608	0.576	0.464	0.608	0.48	0.544
0.0214	0.568	0.608	0.584	0.464	0.6	0.488	0.544
0.0215	0.576	0.608	0.568	0.456	0.608	0.48	0.544
0.0216	0.584	0.592	0.568	0.464	0.616	0.488	0.552
0.0217	0.568	0.608	0.576	0.472	0.608	0.488	0.552
0.0218	0.568	0.608	0.584	0.464	0.616	0.496	0.544
0.0219	0.568	0.6	0.576	0.472	0.624	0.48	0.544
0.022	0.568	0.6	0.584	0.472	0.616	0.488	0.552
0.0221	0.568	0.608	0.568	0.464	0.616	0.488	0.552
0.0222	0.568	0.608	0.576	0.464	0.616	0.488	0.544
0.0223	0.568	0.608	0.568	0.464	0.608	0.488	0.544
0.0224	0.568	0.608	0.576	0.464	0.616	0.48	0.544
0.0225	0.568	0.608	0.576	0.456	0.608	0.488	0.544
0.0226	0.576	0.6	0.576	0.456	0.616	0.488	0.544
0.0227	0.568	0.608	0.584	0.456	0.608	0.496	0.544
0.0228	0.576	0.608	0.568	0.464	0.608	0.496	0.544
0.0229	0.568	0.6	0.568	0.456	0.608	0.488	0.552
0.023	0.576	0.608	0.576	0.472	0.608	0.496	0.544
0.0231	0.568	0.592	0.584	0.464	0.608	0.496	0.544
0.0232	0.584	0.6	0.568	0.456	0.616	0.496	0.544
0.0233	0.568	0.608	0.576	0.456	0.616	0.488	0.552
0.0234	0.568	0.608	0.568	0.472	0.616	0.488	0.552
0.0235	0.568	0.616	0.576	0.464	0.6	0.488	0.544
0.0236	0.576	0.592	0.576	0.464	0.608	0.488	0.544
0.0237	0.568	0.608	0.584	0.464	0.608	0.488	0.544
0.0238	0.56	0.6	0.576	0.464	0.608	0.488	0.544
0.0239	0.56	0.608	0.584	0.464	0.6	0.488	0.552
0.024	0.576	0.592	0.568	0.464	0.6	0.496	0.544
0.0241	0.576	0.6	0.576	0.464	0.608	0.488	0.536
0.0242	0.568	0.608	0.576	0.472	0.616	0.496	0.528
0.0243	0.568	0.608	0.576	0.464	0.616	0.488	0.544
0.0244	0.568	0.608	0.568	0.464	0.616	0.48	0.544
0.0245	0.568	0.6	0.576	0.464	0.616	0.496	0.552
0.0246	0.568	0.6	0.568	0.464	0.616	0.496	0.552
0.0247	0.576	0.6	0.584	0.464	0.608	0.488	0.536
0.0248	0.568	0.6	0.568	0.464	0.616	0.48	0.536
0.0249	0.576	0.616	0.584	0.472	0.608	0.488	0.552
0.025	0.576	0.608	0.584	0.456	0.6	0.488	0.552
0.0251	0.288	0.376	0.408	0.32	0.384	0.336	0.24
0.0252	0.176	0.256	0.288	0.104	0.256	0.152	0.176
0.0253	0.136	0.192	0.216	0.064	0.192	0.104	0.128
0.0254	0.104	0.152	0.16	0.048	0.152	0.088	0.12
0.0255	0.088	0.128	0.144	0.04	0.128	0.064	0.088
0.0256	0.064	0.12	0.112	0.04	0.112	0.056	0.08
0.0257	0.056	0.088	0.104	0.032	0.096	0.056	0.08
0.0258	0.056	0.08	0.088	0.024	0.08	0.064	0.064
0.0259	0.04	0.072	0.088	0.016	0.08	0.04	0.064
0.026	0.04	0.072	0.072	0.024	0.08	0.032	0.056
0.0261	0.04	0.064	0.064	0.016	0.064	0.032	0.056
0.0262	0.032	0.064	0.064	0.016	0.064	0.032	0.048
0.0263	0.032	0.064	0.064	0.024	0.056	0.032	0.048
0.0264	0.04	0.056	0.056	0.008	0.056	0.04	0.048
0.0265	0.024	0.056	0.048	0.016	0.056	0.04	0.032
0.0266	0.032	0.04	0.04	0.008	0.048	0.024	0.04
0.0267	0.024	0.04	0.04	0.016	0.048	0.032	0.04
0.0268	0.024	0.048	0.04	0.008	0.056	0.016	0.032
0.0269	0.032	0.048	0.04	0.008	0.032	0.016	0.04
0.027	0.016	0.032	0.04	0.016	0.04	0.016	0.024
0.0271	0.016	0.04	0.032	0.008	0.032	0.016	0.032
0.0272	0.016	0.04	0.04	0.008	0.032	0.016	0.032
0.0273	0.024	0.032	0.032	0.016	0.024	0.016	0.032
0.0274	0.024	0.032	0.032	0.008	0.032	0.016	0.024
0.0275	0.008	0.024	0.032	0.016	0.024	0.024	0.016
0.0276	0.024	0.024	0.024	0	0.032	0.016	0.024
0.0277	0.016	0.032	0.032	0.008	0.032	0.024	0.024
0.0278	0.016	0.024	0.024	0.008	0.032	0.016	0.016
0.0279	0.008	0.024	0.032	0.008	0.016	0.016	0.024
0.028	0.016	0.024	0.016	0.008	0.032	0.016	0.024
0.0281	0.016	0.024	0.024	0	0.024	0.016	0.024
0.0282	0.016	0.032	0.016	0.008	0.016	0.016	0.016
0.0283	0.016	0.024	0.016	0.008	0.016	0.024	0.016
0.0284	0.016	0.016	0.024	0.008	0.016	0.016	0.024
0.0285	0.008	0.024	0.024	0.008	0.032	0.024	0.024
0.0286	0.016	0.032	0.024	0.008	0.032	0.016	0.016
0.0287	0.016	0.016	0.024	0	0.024	0.024	0.016
0.0288	0.016	0.016	0.024	0.008	0.024	0.016	0.008
0.0289	0.008	0.016	0.016	0	0.024	0.008	0.008
0.029	0.008	0.016	0.016	0.008	0.016	0.008	0.016
0.0291	0.008	0.016	0.024	0.008	0.016	0.016	0.016
0.0292	0.008	0.016	0.016	0.008	0.016	0.008	0.016
0.0293	0.008	0.016	0.016	0.008	0.016	0.008	0.016
0.0294	0.016	0.016	0.016	0.016	0.008	0.008	0.016
0.0295	0.008	0.008	0.024	0.008	0.016	0.008	0.024
0.0296	0.008	0.016	0.016	0	0.016	0.008	0.008
0.0297	0.016	0.016	0.024	0.008	0.024	0.016	0.016
0.0298	0.008	0.008	0.016	0.008	0.008	0.008	0.016
0.0299	0.008	0.024	0.016	0	0.024	0.008	0.016
0.03	0.008	0.016	0.008	0	0.008	0.008	0.008
0.0301	0.008	0.016	0.008	0	0.008	0.008	0.016
0.0302	0.008	0.016	0.016	0.016	0.016	0.008	0.016
0.0303	0	0.016	0.024	0	0.016	0.008	0.008
0.0304	0.016	0.008	0.016	0	0.024	0.008	0.016
0.0305	0.008	0.024	0.016	0	0.016	0.008	0.016
0.0306	0.008	0.016	0.008	0.008	0.016	0.008	0.008
0.0307	0.008	0.008	0.016	0.008	0	0.008	0.016
0.0308	0.016	0.008	0.016	0	0.008	0	0.016
0.0309	0.008	0.008	0.016	0.016	0.016	0.016	0.016
0.031	0.008	0.016	0.016	0	0.008	0.008	0.008
0.0311	0.008	0.016	0.008	0	0.016	0.016	0.008
0.0312	0.016	0.016	0.016	0	0.016	0.008	0.008
0.0313	0.008	0.016	0.024	0.016	0.016	0	0.008
0.0314	0.008	0.008	0.016	-0.008	0.016	0.008	0.016
0.0315	0.008	0.016	0.016	0.008	0.016	0.016	0.008
0.0316	0.008	0.016	0.016	0	0.008	0.008	0.008
0.0317	0	0.016	0.016	0	0.016	0.008	0.008
0.0318	0.008	0.008	0.016	0	0.016	0.008	0.016
0.0319	0	0.016	0.008	-0.008	0.016	0	0.008
0.032	0.008	0.008	0.008	0.008	0.008	0	0.008
0.0321	0.008	0.016	0.008	0.008	0.008	0	0.016
0.0322	0.008	0.008	0.016	0.008	0.016	0.008	0.008
0.0323	0.008	0.016	0.016	0	0.008	0	0.008
0.0324	0.008	0.016	0.008	0.008	0.008	0.008	0.008
0.0325	0	0.008	0.008	-0.008	0.016	0.008	0.008
0.0326	0.008	0.008	0.008	0	0.008	0.008	0.008
0.0327	0	0.008	0.008	0.008	0.008	0.008	0.008
0.0328	0.008	0.008	0.016	0.008	0.008	0.008	0.008
0.0329	0.008	0.008	0.008	0.016	0.008	0.008	0.008
0.033	0.008	0.008	0.008	0.008	0.016	0.008	0.008
0.0331	0.008	0.008	0	0	0.016	0.008	0.008
0.0332	0.016	0.008	0.008	0.008	0.008	0.008	0
0.0333	0.008	0.016	0.008	0.008	0.008	0.008	0.008
0.0334	0	0.008	0.008	0.016	0.016	0.008	0.016
0.0335	0.016	0.008	0.016	0.008	0.008	0	0.008
0.0336	0	0.008	0	0.008	0.008	0.008	0.008
0.0337	0.016	0.016	0.008	0	0	0.008	0.016
0.0338	0.008	0.008	0.008	0.008	0.008	0.008	0.008
0.0339	0.016	0	0.008	0	0.008	0.008	0.016
0.034	0.016	0.016	0.016	0	0.008	0.008	0.008
0.0341	0.008	0	0.016	0.008	0.008	0.008	0.008
0.0342	0.008	0.008	0.008	0	0.008	0.008	0.016
0.0343	0.008	0	0	0.016	0	0	0.008
0.0344	0.008	0.008	0.008	0.008	0.008	0.008	0.008
0.0345	0.016	0	0.016	0.008	0.008	0.008	0.008
0.0346	0	0.008	0.016	0	0.008	0	0.008
0.0347	0.008	0.008	0.008	0.008	0	0	0.008
0.0348	0.008	0.008	0	0.008	0.016	0.008	0.008
0.0349	0.008	0.008	0	0	0.008	0.008	0
0.035	0.008	0.008	0.016	0	0.008	0.008	0
0.0351	-0.008	0.008	0.008	0.008	0.016	0	0.008
0.0352	0.016	0.008	0	0.008	0.008	-0.008	0.008
0.0353	0.008	0.008	0.016	0	0	0.016	0.008
0.0354	0.016	0.008	0.016	0.008	0	0.008	0.008
0.0355	0.008	0.008	0.008	0	0.008	0.008	0.016
0.0356	0.008	0	0.008	0	0.008	0	0.008
0.0357	0.008	0.008	0.016	0.008	0.016	0	0.016
0.0358	0	0.016	0.016	0.008	0.016	0	0.008
0.0359	0	0	0.008	0.008	0.008	0	0.016
0.036	0	0.008	0.016	0.008	0.008	0.008	0.008
0.0361	0.008	-0.008	0.008	0.008	0.008	0	0
0.0362	0.008	0.008	0.008	0.008	0	0.008	0.008
0.0363	0.008	0.008	0.008	0	0.016	0.016	0.008
0.0364	0	0.008	0.008	0	0.008	0.008	0
0.0365	0	0	0.008	0	0.008	0.008	0.008
0.0366	0.008	0.016	0.008	0	0	0	0.016
0.0367	0.008	0.008	0.016	0.008	0.008	0.008	0.008
0.0368	0	0	0.008	0.008	0.016	0.008	0
0.0369	0	0	0.016	0	0.008	0	0.008
0.037	0.008	0	0	0.008	0.008	0	0
0.0371	0.008	0.008	0	0.008	0.008	0.008	0
0.0372	0	0	0.008	0	0.016	0	0.008
0.0373	0.008	0	0.008	0	0.008	0	0.008
0.0374	0.016	0.008	0	0	0.008	0	0.008
0.0375	0.008	0.008	0.008	0	0.008	0	0.016
0.0376	0	0.016	0	0.008	0.008	0.008	0.016
0.0377	0	0	0	0	0.008	0.008	0.008
0.0378	0	0	0	0	0.008	0	0.008
0.0379	0.008	0.008	0.016	0.008	0.008	0	0
0.038	0.008	0.008	0.008	0	0	0	0.016
0.0381	0	0	0.008	0.008	0.008	0.008	0.008
0.0382	0.008	0.008	0.008	0	0.008	0.008	0
0.0383	0.008	0.016	0.008	0.008	0.008	0.008	0
0.0384	0.008	0	0	0.008	0.016	0.008	0.008
0.0385	0.008	0.008	0.008	0.016	0	-0.008	0.008
0.0386	0.008	0.016	0.016	-0.008	0	0.008	0.008
0.0387	0.008	0.008	0	0	0.008	0.008	0.016
0.0388	0	0.008	0.008	0.008	0	0	0.008
0.0389	0	0.008	0.008	0.008	0.024	0.008	0.008
0.039	0.008	0.008	0.008	-0.008	0.016	0	0.008
0.0391	0.008	0.008	0.008	0.008	0	0.016	0
0.0392	0	0	0	0.008	0	0	0.008
0.0393	0	0	0.008	0.008	0.008	0	0.008
0.0394	0.008	-0.008	0.008	0.008	0.008	0	0.008
0.0395	0	0	0.008	0.008	0.008	0.008	0.016
0.0396	0.008	0.008	0.008	0	-0.008	0.008	0.008
0.0397	0.008	0	0.008	0	0.008	0	0.008
0.0398	0.016	0.008	0.008	0.008	0.016	0.008	0.008
0.0399	0	0	0.008	0.008	0.016	0.008	-0.008
0.04	0.008	0	0.008	0.008	0.008	0	0.008
0.0401	0.008	0.008	0	0.008	0.016	0	0.008
0.0402	0	0.016	0.008	0	0.008	0	0.008
0.0403	0.008	0	0.008	0	0.008	0.008	0.016
0.0404	0	0	0.016	0	0.008	0.008	0.008
0.0405	0.008	0.016	0.008	0.008	0	0.008	0.008
0.0406	0.008	0.008	0	0	0.008	0.016	0.008
0.0407	0.008	0.016	0.008	0.008	0.008	0.008	0
0.0408	0	0.008	0.008	0.008	0.008	0.008	0.008
0.0409	0	0.008	0.008	0.008	0	0.008	0.016
0.041	-0.008	0	0.008	0	0.008	0	0
0.0411	0	0.008	0	0.008	0.008	0	0.008
0.0412	0.008	0	0	-0.008	0	0	0.008
0.0413	0.008	0.008	0.016	0.008	0	0.008	0.008
0.0414	0	0	0.008	0	0	0.008	0.008
0.0415	0	0.008	0	0.008	0.008	0.008	0
0.0416	0.008	0.008	0.008	0.008	0.008	0.008	0.008
0.0417	0	0.008	0.008	0.008	0.008	0.008	0.008
0.0418	0	-0.008	0	0.016	0.008	0.008	0
0.0419	0	0.008	0	0	0.008	0.008	0.008
0.042	0.008	0.008	0.008	0	0	0	0
0.0421	0.008	0	0	0	0.008	0.008	0.008
0.0422	0	0	0.008	0.008	0.016	0.008	0.008
0.0423	0	0	0.008	0	0.016	0	0.008
0.0424	0	0.016	0.016	0	0.016	0.008	0.008
0.0425	0	0	0.008	-0.008	0.008	0.008	0
0.0426	0.008	0.008	0.016	0	0.008	0.008	0.008
0.0427	0.008	0.016	0.008	-0.008	0	0.008	0.008
0.0428	0	0	0	0	-0.008	0	0.008
0.0429	-0.008	0.008	0.008	0	0	0	0.008
0.043	0.008	0	0.008	0	0.016	0	0.008
0.0431	0.008	0.008	0.008	0.008	0.008	0.008	0.016
0.0432	0.016	0.008	0.008	0.008	0.008	-0.008	0.008
0.0433	0.008	0	0.008	0	0.008	0.008	-0.008
0.0434	0.008	0	0	0	0.008	0	0.008
0.0435	0.008	0	0.016	0.008	0	0	0.008
0.0436	0	0	0.008	0	0.008	0.008	0
0.0437	0.008	0.008	0.008	0	0	0.008	0.008
0.0438	0	0.008	0	0.008	0.008	0.008	0.016
0.0439	0.008	0.008	0.008	-0.008	0.008	0.008	0.008
0.044	0.008	0.008	0.008	0	0.016	0	0.008
0.0441	0.008	0.008	0.008	0	0.008	0.008	0.008
0.0442	0.008	0	0.008	0	0.008	0	0.008
0.0443	0	0.016	0.016	0	0.008	0.008	0.016
0.0444	0	0	-0.008	0	0.008	0.008	0
0.0445	0.008	0	0	0.016	0.016	0.008	0.008
0.0446	0.008	0	0.008	0.008	0.008	0.008	0.008
0.0447	0.008	0.008	0.008	0	0	0	0
0.0448	0	0.008	0.008	0	0.008	0	0.008
0.0449	0.008	0.008	0.008	0.008	0.008	0	0.008
0.045	0	0	0.008	0.008	0	0.016	0.008
0.0451	0.008	0.008	0.008	0	0.008	0.008	0
0.0452	0	0	0	-0.008	0	0.008	0
0.0453	0.008	0.008	0.016	0.008	0.016	0.008	0
0.0454	0.008	0.016	0.008	0.008	0.008	0	0.008
0.0455	0	0	0.008	0.008	0.008	0	0
0.0456	0	0.008	0.016	0	0.008	0	0.008
0.0457	0.008	0.008	0.008	0	0.008	-0.008	0.008
0.0458	0	0.008	0	0	0.008	0	0.008
0.0459	0.008	0.008	0	-0.008	0	0	0.016
0.046	0	0	0.008	0	0	0.008	0.008
0.0461	0	0	0.008	0	0.008	0	0.016
0.0462	-0.008	0.008	0.008	0.008	0	0	0.008
0.0463	-0.008	0.008	0	0	0	0.008	0
0.0464	0.008	0.008	0	0.008	0	0.008	0.016
0.0465	0.008	0	0.008	0.008	0.008	0.008	0.016
0.0466	0	0.008	0.008	0	0.008	0.008	0.016
0.0467	0.008	0.008	0.008	0	0.008	0	0
0.0468	-0.008	0.008	0.008	-0.008	0.008	0.008	0.008
0.0469	0	0.008	0.008	0.008	0.008	0.008	0
0.047	0	0	0.008	0.008	0	0	0
0.0471	0.008	0	0.008	0	0.008	0	0.008
0.0472	0	0	0.008	0.008	0.008	0.008	0.008
0.0473	0	0	0	0.008	0.008	0.008	0.008
0.0474	0.008	0.008	0	0.008	0	0.008	0.008
0.0475	0	0.008	0	-0.008	0.008	0	0
0.0476	0	0.016	-0.008	0	-0.008	0	0
0.0477	0.008	0.008	0.008	0.008	0	0	0
0.0478	0.008	0	0.008	0.008	0.008	-0.008	0
0.0479	0.008	0.016	0.008	0.008	0	0.008	0.008
0.048	0.008	0	0.008	0	0.008	0.008	0
0.0481	0.008	0.008	0.016	-0.008	0.008	0	0
0.0482	0.008	0.008	0	0.008	0.008	0.008	-0.008
0.0483	0	0	0	0	-0.008	0.008	0
0.0484	0	0	0.008	0.008	0	-0.008	0.008
0.0485	0.008	0.008	0.008	0	0	0.008	0
0.0486	0.008	0	0.008	0	0	-0.008	0
0.0487	0	0.008	0.008	0.008	0	0	-0.008
0.0488	0.008	0	0.008	0.008	0	0.008	0
0.0489	0.008	0	0	0.008	0.008	0	0.008
0.049	0	0.008	0.008	-0.008	0.008	0	0.008
0.0491	0	0.008	0.008	0	0	0.008	0
0.0492	0.008	-0.008	0.008	-0.008	0.008	0	0
0.0493	0	0.008	0	0	0	-0.008	0.008
0.0494	0.008	0.008	0.016	0.008	0.008	0.008	0.008
0.0495	0.008	0	0.008	0	0.008	0	0.008
0.0496	0.008	0.008	0	0	0	0.008	0.008
0.0497	0.008	0.008	0.008	0	0.008	0	0.016
0.0498	0	0	0	0	0.008	0	0.008
0.0499	0	0	0.008	0	0.008	0.008	0.008
0.05	0.008	0	0.008	0.008	0.008	0.008	0.008
0.0501	0.52	0.432	0.016	0.008	0.448	0	0.52
0.0502	0.568	0.608	0.568	0.456	0.616	0.48	0.552
0.0503	0.576	0.616	0.568	0.48	0.616	0.488	0.544
0.0504	0.576	0.624	0.592	0.48	0.624	0.504	0.552
0.0505	0.576	0.616	0.592	0.48	0.624	0.504	0.552
0.0506	0.584	0.608	0.592	0.48	0.624	0.504	0.56
0.0507	0.584	0.616	0.592	0.472	0.632	0.496	0.56
0.0508	0.584	0.616	0.576	0.472	0.624	0.496	0.544
0.0509	0.592	0.616	0.576	0.464	0.624	0.504	0.544
0.051	0.568	0.608	0.592	0.472	0.608	0.496	0.552
0.0511	0.576	0.608	0.576	0.472	0.616	0.496	0.56
0.0512	0.584	0.616	0.576	0.472	0.624	0.496	0.56
0.0513	0.576	0.608	0.576	0.48	0.616	0.504	0.552
0.0514	0.576	0.608	0.576	0.464	0.616	0.488	0.544
0.0515	0.584	0.6	0.584	0.472	0.616	0.496	0.552
0.0516	0.568	0.616	0.592	0.464	0.616	0.488	0.544
0.0517	0.576	0.616	0.576	0.472	0.616	0.496	0.56
0.0518	0.568	0.6	0.584	0.472	0.616	0.488	0.552
0.0519	0.576	0.608	0.576	0.472	0.616	0.504	0.544
0.052	0.584	0.608	0.592	0.464	0.616	0.496	0.544
0.0521	0.568	0.616	0.592	0.48	0.608	0.496	0.544
0.0522	0.568	0.608	0.584	0.464	0.616	0.488	0.544
0.0523	0.576	0.616	0.576	0.464	0.616	0.496	0.552
0.0524	0.576	0.608	0.576	0.472	0.616	0.488	0.544
0.0525	0.576	0.608	0.576	0.464	0.616	0.488	0.544
0.0526	0.576	0.616	0.584	0.464	0.624	0.488	0.544
0.0527	0.568	0.608	0.576	0.464	0.6	0.496	0.552
0.0528	0.568	0.608	0.576	0.472	0.608	0.488	0.56
0.0529	0.576	0.608	0.584	0.472	0.616	0.496	0.544
0.053	0.576	0.608	0.576	0.464	0.616	0.504	0.552
0.0531	0.576	0.608	0.584	0.472	0.616	0.488	0.536
0.0532	0.584	0.6	0.584	0.472	0.608	0.496	0.552
0.0533	0.584	0.608	0.584	0.472	0.608	0.488	0.544
0.0534	0.576	0.608	0.576	0.464	0.616	0.488	0.544
0.0535	0.568	0.6	0.576	0.456	0.616	0.488	0.544
0.0536	0.568	0.6	0.584	0.464	0.616	0.488	0.544
0.0537	0.568	0.616	0.576	0.456	0.616	0.488	0.544
0.0538	0.576	0.6	0.584	0.472	0.608	0.48	0.544
0.0539	0.576	0.608	0.576	0.464	0.616	0.488	0.544
0.054	0.568	0.608	0.576	0.456	0.608	0.488	0.544
0.0541	0.576	0.6	0.576	0.464	0.608	0.496	0.544
0.0542	0.568	0.6	0.584	0.456	0.616	0.488	0.552
0.0543	0.568	0.6	0.576	0.456	0.608	0.488	0.552
0.0544	0.576	0.608	0.576	0.472	0.616	0.496	0.552
0.0545	0.576	0.608	0.576	0.464	0.616	0.488	0.544
0.0546	0.576	0.608	0.576	0.472	0.616	0.488	0.544
0.0547	0.576	0.6	0.576	0.456	0.608	0.488	0.552
0.0548	0.576	0.608	0.576	0.464	0.616	0.488	0.544
0.0549	0.576	0.592	0.568	0.464	0.616	0.488	0.536
0.055	0.576	0.608	0.584	0.472	0.616	0.496	0.544
0.0551	0.568	0.616	0.576	0.472	0.608	0.496	0.544
0.0552	0.576	0.616	0.584	0.472	0.616	0.488	0.544
0.0553	0.568	0.608	0.576	0.464	0.608	0.488	0.544
0.0554	0.568	0.6	0.576	0.464	0.616	0.488	0.544
0.0555	0.576	0.6	0.584	0.464	0.616	0.488	0.544
0.0556	0.576	0.608	0.576	0.464	0.616	0.488	0.544
0.0557	0.568	0.608	0.576	0.464	0.616	0.488	0.544
0.0558	0.56	0.6	0.568	0.472	0.6	0.496	0.544
0.0559	0.576	0.6	0.584	0.472	0.608	0.496	0.544
0.056	0.568	0.6	0.576	0.464	0.616	0.48	0.544
0.0561	0.568	0.616	0.568	0.456	0.616	0.488	0.544
0.0562	0.568	0.6	0.584	0.464	0.608	0.496	0.536
0.0563	0.568	0.6	0.568	0.472	0.616	0.488	0.552
0.0564	0.568	0.608	0.576	0.464	0.608	0.488	0.544
0.0565	0.568	0.6	0.576	0.464	0.608	0.488	0.544
0.0566	0.568	0.608	0.576	0.464	0.616	0.48	0.552
0.0567	0.568	0.592	0.568	0.464	0.616	0.496	0.552
0.0568	0.568	0.608	0.576	0.472	0.616	0.496	0.544
0.0569	0.568	0.608	0.584	0.456	0.608	0.48	0.544
0.057	0.568	0.616	0.576	0.464	0.6	0.488	0.544
0.0571	0.576	0.6	0.576	0.464	0.608	0.496	0.544
0.0572	0.56	0.6	0.576	0.464	0.608	0.496	0.552
0.0573	0.568	0.592	0.568	0.456	0.608	0.488	0.552
0.0574	0.576	0.6	0.568	0.456	0.608	0.488	0.536
0.0575	0.568	0.592	0.576	0.456	0.608	0.488	0.544
0.0576	0.576	0.608	0.584	0.472	0.616	0.496	0.544
0.0577	0.568	0.6	0.576	0.464	0.616	0.488	0.544
0.0578	0.568	0.6	0.576	0.464	0.6	0.496	0.544
0.0579	0.568	0.6	0.576	0.472	0.608	0.496	0.552
0.058	0.568	0.616	0.576	0.456	0.616	0.496	0.544
0.0581	0.568	0.608	0.576	0.464	0.608	0.496	0.536
0.0582	0.568	0.6	0.568	0.464	0.616	0.488	0.544
0.0583	0.568	0.6	0.584	0.464	0.616	0.488	0.544
0.0584	0.568	0.6	0.568	0.464	0.608	0.488	0.552
0.0585	0.568	0.608	0.576	0.456	0.616	0.496	0.552
0.0586	0.576	0.6	0.584	0.464	0.616	0.48	0.56
0.0587	0.568	0.608	0.584	0.456	0.608	0.488	0.544
0.0588	0.568	0.592	0.584	0.464	0.608	0.48	0.536
0.0589	0.568	0.616	0.576	0.464	0.616	0.488	0.544
0.059	0.576	0.608	0.576	0.456	0.616	0.496	0.544
0.0591	0.576	0.608	0.576	0.456	0.6	0.488	0.552
0.0592	0.568	0.608	0.568	0.456	0.608	0.488	0.536
0.0593	0.568	0.6	0.576	0.464	0.608	0.48	0.544
0.0594	0.568	0.6	0.584	0.456	0.608	0.488	0.544
0.0595	0.568	0.592	0.576	0.472	0.608	0.488	0.544
0.0596	0.568	0.608	0.576	0.464	0.608	0.496	0.544
0.0597	0.584	0.592	0.568	0.464	0.6	0.488	0.536
0.0598	0.576	0.616	0.568	0.464	0.608	0.48	0.544
0.0599	0.568	0.616	0.568	0.464	0.616	0.488	0.544
0.06	0.584	0.608	0.576	0.456	0.616	0.488	0.544
0.0601	0.56	0.6	0.576	0.464	0.608	0.488	0.544
0.0602	0.576	0.6	0.576	0.472	0.616	0.496	0.544
0.0603	0.568	0.6	0.576	0.464	0.608	0.488	0.544
0.0604	0.576	0.616	0.576	0.464	0.616	0.48	0.544
0.0605	0.576	0.608	0.568	0.464	0.6	0.488	0.544
0.0606	0.576	0.6	0.584	0.48	0.616	0.496	0.544
0.0607	0.568	0.6	0.584	0.456	0.616	0.48	0.544
0.0608	0.568	0.6	0.584	0.464	0.616	0.488	0.544
0.0609	0.568	0.6	0.568	0.464	0.616	0.488	0.536
0.061	0.568	0.608	0.584	0.472	0.608	0.496	0.544
0.0611	0.576	0.592	0.584	0.464	0.608	0.48	0.544
0.0612	0.568	0.6	0.576	0.464	0.608	0.48	0.544
0.0613	0.576	0.608	0.568	0.464	0.608	0.488	0.544
0.0614	0.568	0.608	0.584	0.464	0.6	0.488	0.544
0.0615	0.576	0.6	0.584	0.456	0.608	0.48	0.544
0.0616	0.568	0.6	0.576	0.472	0.6	0.488	0.544
0.0617	0.568	0.592	0.584	0.472	0.616	0.48	0.544
0.0618	0.568	0.608	0.576	0.464	0.616	0.488	0.544
0.0619	0.568	0.608	0.592	0.456	0.616	0.488	0.544
0.062	0.568	0.608	0.576	0.464	0.6	0.488	0.544
0.0621	0.568	0.6	0.584	0.464	0.608	0.488	0.544
0.0622	0.56	0.608	0.584	0.456	0.616	0.48	0.552
0.0623	0.568	0.6	0.576	0.456	0.608	0.488	0.544
0.0624	0.56	0.608	0.584	0.464	0.608	0.496	0.536
0.0625	0.568	0.6	0.576	0.456	0.608	0.48	0.536
0.0626	0.576	0.616	0.576	0.456	0.616	0.504	0.544
0.0627	0.568	0.592	0.576	0.456	0.608	0.496	0.544
0.0628	0.576	0.608	0.568	0.464	0.6	0.488	0.536
0.0629	0.568	0.592	0.568	0.456	0.6	0.48	0.544
0.063	0.568	0.608	0.568	0.464	0.608	0.48	0.544
0.0631	0.568	0.608	0.584	0.456	0.608	0.488	0.544
0.0632	0.576	0.6	0.576	0.464	0.6	0.488	0.544
0.0633	0.568	0.608	0.576	0.464	0.608	0.488	0.536
0.0634	0.576	0.6	0.584	0.464	0.608	0.488	0.544
0.0635	0.568	0.6	0.576	0.464	0.616	0.496	0.544
0.0636	0.576	0.608	0.576	0.464	0.608	0.488	0.544
0.0637	0.568	0.6	0.592	0.464	0.608	0.488	0.544
0.0638	0.568	0.6	0.568	0.472	0.6	0.48	0.552
0.0639	0.576	0.608	0.576	0.464	0.616	0.488	0.536
0.064	0.568	0.6	0.576	0.464	0.6	0.48	0.544
0.0641	0.568	0.6	0.584	0.464	0.608	0.496	0.552
0.0642	0.568	0.6	0.576	0.464	0.616	0.496	0.544
0.0643	0.568	0.6	0.576	0.472	0.608	0.488	0.544
0.0644	0.568	0.6	0.576	0.472	0.616	0.488	0.544
0.0645	0.576	0.608	0.576	0.464	0.6	0.488	0.544
0.0646	0.568	0.608	0.584	0.472	0.616	0.496	0.552
0.0647	0.568	0.608	0.576	0.464	0.608	0.48	0.544
0.0648	0.568	0.608	0.584	0.464	0.616	0.488	0.536
0.0649	0.568	0.592	0.584	0.464	0.608	0.488	0.536
0.065	0.568	0.608	0.576	0.456	0.608	0.488	0.544
0.0651	0.568	0.608	0.584	0.456	0.6	0.48	0.56
0.0652	0.568	0.592	0.576	0.464	0.608	0.488	0.544
0.0653	0.576	0.6	0.576	0.456	0.608	0.488	0.544
0.0654	0.568	0.608	0.584	0.456	0.608	0.496	0.544
0.0655	0.576	0.608	0.576	0.456	0.616	0.488	0.544
0.0656	0.568	0.608	0.576	0.464	0.608	0.496	0.544
0.0657	0.568	0.6	0.568	0.472	0.616	0.48	0.544
0.0658	0.568	0.6	0.568	0.456	0.608	0.488	0.536
0.0659	0.568	0.608	0.576	0.464	0.616	0.496	0.536
0.066	0.576	0.6	0.584	0.464	0.608	0.48	0.544
0.0661	0.576	0.6	0.576	0.472	0.608	0.48	0.544
0.0662	0.568	0.6	0.576	0.472	0.616	0.488	0.544
0.0663	0.568	0.608	0.576	0.464	0.608	0.488	0.544
0.0664	0.56	0.608	0.576	0.464	0.608	0.496	0.544
0.0665	0.568	0.6	0.584	0.464	0.608	0.496	0.544
0.0666	0.56	0.608	0.576	0.456	0.616	0.488	0.544
0.0667	0.568	0.6	0.584	0.464	0.608	0.488	0.536
0.0668	0.568	0.6	0.576	0.464	0.6	0.496	0.544
0.0669	0.568	0.608	0.576	0.464	0.616	0.488	0.544
0.067	0.568	0.608	0.584	0.472	0.616	0.496	0.552
0.0671	0.576	0.6	0.576	0.456	0.616	0.488	0.536
0.0672	0.568	0.6	0.584	0.456	0.608	0.496	0.544
0.0673	0.568	0.608	0.568	0.464	0.608	0.488	0.544
0.0674	0.576	0.608	0.576	0.464	0.608	0.472	0.544
0.0675	0.568	0.6	0.576	0.456	0.608	0.488	0.544
0.0676	0.568	0.6	0.576	0.464	0.608	0.496	0.544
0.0677	0.568	0.608	0.576	0.472	0.608	0.488	0.544
0.0678	0.568	0.608	0.576	0.464	0.616	0.488	0.552
0.0679	0.56	0.6	0.576	0.464	0.608	0.488	0.536
0.068	0.576	0.6	0.576	0.472	0.608	0.496	0.544
0.0681	0.568	0.608	0.576	0.464	0.608	0.496	0.536
0.0682	0.576	0.6	0.584	0.464	0.608	0.488	0.544
0.0683	0.568	0.608	0.576	0.456	0.608	0.488	0.544
0.0684	0.568	0.592	0.568	0.464	0.616	0.488	0.552
0.0685	0.576	0.6	0.568	0.456	0.616	0.48	0.544
0.0686	0.568	0.6	0.576	0.464	0.608	0.488	0.544
0.0687	0.576	0.608	0.576	0.464	0.616	0.48	0.544
0.0688	0.568	0.616	0.576	0.456	0.6	0.496	0.544
0.0689	0.568	0.6	0.568	0.464	0.608	0.488	0.544
0.069	0.568	0.608	0.576	0.472	0.608	0.488	0.544
0.0691	0.576	0.6	0.576	0.464	0.608	0.488	0.544
0.0692	0.568	0.6	0.576	0.448	0.608	0.48	0.536
0.0693	0.576	0.6	0.576	0.472	0.6	0.488	0.552
0.0694	0.576	0.6	0.576	0.464	0.616	0.488	0.536
0.0695	0.584	0.608	0.568	0.464	0.616	0.496	0.56
0.0696	0.568	0.6	0.576	0.456	0.616	0.496	0.544
0.0697	0.568	0.6	0.576	0.464	0.616	0.496	0.544
0.0698	0.568	0.592	0.568	0.456	0.616	0.496	0.544
0.0699	0.568	0.6	0.576	0.456	0.608	0.488	0.544
0.07	0.568	0.592	0.568	0.464	0.608	0.488	0.528
0.0701	0.568	0.608	0.576	0.456	0.616	0.48	0.544
0.0702	0.568	0.608	0.576	0.464	0.616	0.488	0.536
0.0703	0.568	0.6	0.584	0.464	0.616	0.488	0.552
0.0704	0.568	0.6	0.584	0.456	0.616	0.48	0.544
0.0705	0.568	0.6	0.584	0.464	0.616	0.488	0.544
0.0706	0.568	0.6	0.584	0.464	0.616	0.488	0.56
0.0707	0.576	0.6	0.568	0.472	0.608	0.48	0.544
0.0708	0.576	0.6	0.568	0.464	0.616	0.488	0.536
0.0709	0.576	0.608	0.576	0.464	0.608	0.488	0.544
0.071	0.568	0.608	0.568	0.464	0.608	0.48	0.544
0.0711	0.568	0.6	0.576	0.472	0.616	0.488	0.536
0.0712	0.568	0.608	0.576	0.464	0.608	0.48	0.544
0.0713	0.568	0.6	0.584	0.464	0.608	0.488	0.536
0.0714	0.568	0.608	0.584	0.464	0.608	0.496	0.544
0.0715	0.568	0.608	0.576	0.464	0.608	0.496	0.544
0.0716	0.568	0.6	0.568	0.456	0.608	0.496	0.544
0.0717	0.576	0.608	0.568	0.464	0.6	0.504	0.544
0.0718	0.576	0.608	0.576	0.456	0.608	0.488	0.552
0.0719	0.568	0.592	0.568	0.456	0.608	0.488	0.544
0.072	0.568	0.592	0.576	0.464	0.608	0.488	0.552
0.0721	0.568	0.608	0.576	0.456	0.616	0.488	0.544
0.0722	0.568	0.608	0.584	0.464	0.608	0.48	0.544
0.0723	0.576	0.592	0.576	0.464	0.608	0.488	0.544
0.0724	0.584	0.6	0.576	0.456	0.608	0.496	0.544
0.0725	0.568	0.6	0.576	0.464	0.616	0.488	0.552
0.0726	0.568	0.608	0.576	0.464	0.608	0.48	0.544
0.0727	0.568	0.592	0.576	0.464	0.616	0.496	0.544
0.0728	0.576	0.592	0.568	0.456	0.608	0.496	0.536
0.0729	0.568	0.608	0.576	0.456	0.608	0.48	0.536
0.073	0.568	0.6	0.584	0.48	0.608	0.496	0.544
0.0731	0.568	0.608	0.568	0.456	0.616	0.488	0.536
0.0732	0.568	0.6	0.576	0.456	0.616	0.48	0.552
0.0733	0.568	0.608	0.576	0.464	0.616	0.488	0.552
0.0734	0.576	0.6	0.568	0.464	0.6	0.488	0.544
0.0735	0.576	0.608	0.576	0.464	0.616	0.488	0.544
0.0736	0.568	0.608	0.576	0.464	0.608	0.488	0.552
0.0737	0.568	0.6	0.584	0.472	0.608	0.496	0.544
0.0738	0.568	0.6	0.568	0.456	0.616	0.48	0.536
0.0739	0.568	0.608	0.576	0.456	0.616	0.496	0.544
0.074	0.568	0.608	0.576	0.464	0.6	0.488	0.544
0.0741	0.568	0.6	0.584	0.464	0.608	0.496	0.544
0.0742	0.576	0.6	0.568	0.456	0.616	0.488	0.552
0.0743	0.568	0.6	0.576	0.464	0.6	0.48	0.544
0.0744	0.576	0.6	0.576	0.456	0.616	0.488	0.536
0.0745	0.568	0.616	0.576	0.456	0.608	0.48	0.544
0.0746	0.568	0.608	0.568	0.456	0.616	0.488	0.544
0.0747	0.568	0.592	0.576	0.464	0.616	0.48	0.536
0.0748	0.568	0.6	0.576	0.456	0.616	0.496	0.536
0.0749	0.56	0.6	0.584	0.456	0.616	0.488	0.544
0.075	0.568	0.608	0.576	0.456	0.608	0.496	0.544
0.0751	0.56	0.608	0.576	0.464	0.608	0.496	0.544
0.0752	0.368	0.528	0.576	0.472	0.6	0.488	0.312
0.0753	0.208	0.296	0.32	0.144	0.304	0.2	0.2
0.0754	0.144	0.208	0.24	0.08	0.224	0.12	0.152
0.0755	0.112	0.176	0.184	0.056	0.176	0.08	0.12
0.0756	0.088	0.144	0.152	0.04	0.144	0.08	0.096
0.0757	0.08	0.12	0.136	0.04	0.112	0.072	0.088
0.0758	0.064	0.104	0.104	0.032	0.104	0.064	0.08
0.0759	0.064	0.096	0.088	0.024	0.088	0.048	0.072
0.076	0.056	0.08	0.088	0.024	0.088	0.048	0.064
0.0761	0.048	0.08	0.08	0.024	0.08	0.04	0.056
0.0762	0.048	0.064	0.08	0.016	0.064	0.04	0.048
0.0763	0.04	0.064	0.072	0.024	0.064	0.04	0.04
0.0764	0.032	0.056	0.056	0.024	0.056	0.032	0.04
0.0765	0.032	0.04	0.064	0.016	0.056	0.04	0.04
0.0766	0.024	0.056	0.056	0.024	0.048	0.04	0.04
0.0767	0.032	0.056	0.064	0.024	0.04	0.024	0.04
0.0768	0.024	0.04	0.048	0.008	0.048	0.024	0.04
0.0769	0.024	0.04	0.04	0.008	0.04	0.024	0.032
0.077	0.024	0.04	0.04	0.008	0.032	0.032	0.032
0.0771	0.024	0.032	0.048	0.008	0.04	0.016	0.032
0.0772	0.016	0.04	0.032	0.008	0.032	0.024	0.032
0.0773	0.016	0.04	0.04	0.008	0.032	0.024	0.04
0.0774	0.008	0.024	0.04	0.008	0.032	0.016	0.032
0.0775	0.032	0.04	0.04	0.024	0.04	0.024	0.024
0.0776	0.008	0.032	0.04	0.016	0.032	0.016	0.024
0.0777	0.024	0.032	0.032	0.008	0.032	0.016	0.024
0.0778	0.024	0.032	0.04	0.008	0.04	0.016	0.016
0.0779	0.024	0.032	0.024	0.016	0.032	0.016	0.024
0.078	0.016	0.016	0.032	0.008	0.024	0.016	0.016
0.0781	0.008	0.016	0.024	0.008	0.032	0.016	0.024
0.0782	0.024	0.024	0.032	0.008	0.024	0.008	0.008
0.0783	0.016	0.016	0.032	0.008	0.024	0.008	0.024
0.0784	0.008	0.016	0.016	0.008	0.032	0.008	0.016
0.0785	0.008	0.016	0.024	0	0.032	0.016	0.016
0.0786	0.016	0.024	0.024	0.008	0.024	0.016	0.008
0.0787	0.016	0.016	0.024	0.008	0.016	0.016	0.016
0.0788	0.008	0.016	0.024	0	0.024	0.016	0.024
0.0789	0.016	0.024	0.016	0	0.024	0.008	0.008
0.079	0.008	0.024	0.024	0	0.016	0.008	0.016
0.0791	0.008	0.024	0.016	0.008	0.016	0.008	0.024
0.0792	0.016	0.016	0.024	0.016	0.016	0	0.016
0.0793	0.016	0.008	0.024	0.008	0.016	0.008	0.016
0.0794	0.016	0.016	0.016	0.008	0.016	0	0.016
0.0795	0.008	0.016	0.024	0.008	0.016	0.008	0.016
0.0796	0.008	0.016	0.016	0.008	0.024	0.008	0.016
0.0797	0.008	0.008	0.008	0.008	0.024	0.016	0.016
0.0798	0.016	0.008	0.016	0.008	0.008	0.008	0.016
0.0799	0.016	0.016	0.016	0	0.016	0.008	0.016
0.08	0.008	0.016	0.016	0	0.008	0.016	0.016
0.0801	0.016	0.016	0.016	0.008	0.016	0.016	0.008
0.0802	0.016	0.024	0.016	0.008	0.016	0.008	0.016
0.0803	0.008	0.024	0.008	0.008	0.016	0.008	0.008
0.0804	0.008	0.008	0.016	0.008	0.016	0.008	0
0.0805	0.008	0.016	0.016	0.008	0.016	0.016	0.016
0.0806	0.008	0.016	0.016	0.008	0.008	0.008	0.008
0.0807	0.016	0.016	0.008	0.008	0.016	0.008	0.008
0.0808	0.008	0.008	0.016	0.008	0.016	0.008	0.016
0.0809	0.016	0.016	0.016	0.008	0.008	0	0.008
0.081	0.008	0.016	0.016	0	0.008	0.008	0.008
0.0811	0.008	0.016	0.016	0.008	0.008	0.008	0.008
0.0812	0.008	0.016	0.016	0.008	0	0.008	0.016
0.0813	0.016	0.016	0.016	0	0.016	0.008	0.008
0.0814	0	0.008	0.016	-0.008	0.016	0.016	0.016
0.0815	0.016	0.008	0.016	0	0.008	0.008	0.016
0.0816	0.008	0.008	0.024	0.008	0.016	0.008	0.008
0.0817	0	0.008	0.008	0.008	0.016	0.008	0
0.0818	0.008	0.008	0.016	0.008	0.016	0.008	0.016
0.0819	0.008	0.008	0.008	0.008	0.016	0	0
0.082	0.016	0.008	0.008	0.008	0.008	0.008	0
0.0821	0.008	0.016	0.008	0.008	0.016	0.008	0.016
0.0822	0.008	0.016	0.008	0	0.016	0.008	0.008
0.0823	0	0.008	0.016	0	0.016	0.008	0.008
0.0824	0.008	0.008	0.008	0	0.016	0.008	0.016
0.0825	0.016	0.016	0.016	0	0.016	0.016	0.008
0.0826	0	0.008	0.008	0.008	0.008	0.008	0.008
0.0827	0	0.008	0.008	0.008	0.008	0	0.016
0.0828	0.008	0.016	0.008	0.008	0.008	0	0.016
0.0829	0.008	0.008	0.016	0	0.008	0	0.008
0.083	0.008	0.008	0.008	0.008	0.008	0.008	0.008
0.0831	0.008	0.016	0.016	0	0.008	0	0.008
0.0832	0.008	0.016	0.008	0.008	0.016	0	0.008
0.0833	0.008	0.008	0.016	0.008	0.008	0.008	0.008
0.0834	0.008	0.008	0.008	0.008	0.016	0.008	0.016
0.0835	0.008	0.008	0.016	0	0.008	0	0.008
0.0836	0.008	0.016	0.008	0.008	0.016	0.008	0
0.0837	0.008	0.016	0.008	0.008	0.008	0.008	0.008
0.0838	0.008	0.008	0.008	0.008	0.016	0	0.008
0.0839	0.008	0.008	0.016	0	0.008	0.008	0
0.084	0.008	0.008	0.008	0.008	0.008	0.016	0
0.0841	0.008	0.016	0.008	0	0.016	0.008	0.008
0.0842	0.008	0.016	0.016	0.016	0.008	0	0.008
0.0843	-0.008	0.016	0.008	0.008	0	0.008	0.008
0.0844	0.008	0.008	0.016	0	0.008	0.008	0.008
0.0845	0.008	0.008	0.008	0.008	0.008	0	0.016
0.0846	0.008	0.008	0.016	0	0.008	0.008	0.016
0.0847	0.016	0.008	0.016	0.008	0.008	0.008	0
0.0848	0.008	0.008	0.008	0	0.016	0.008	0.016
0.0849	0.008	0.008	0.016	0.008	0.008	0.008	0.016
0.085	0.008	0	0.008	0.008	0.008	0.008	0.008
0.0851	0.016	0.008	0.008	0.008	0.016	0.008	0.008
0.0852	0.008	0.016	0.008	0	0	0.008	0.008
0.0853	0.008	0.008	0.008	0.008	0.008	0.008	0
0.0854	0	0.016	0.008	0.016	0.008	0.008	0.008
0.0855	0.008	0	0.016	0.016	0.016	0.008	0.008
0.0856	0	0.008	0.008	0.008	0.016	0.008	0.008
0.0857	0	0	0	0	0.008	0.016	0.008
0.0858	0	0	0.016	0.008	0	0.008	0.016
0.0859	0	0.016	0.008	-0.008	0.008	0	0.008
0.086	0.008	0.008	0.016	0.008	0	0.008	0.008
0.0861	0.008	0.008	0.008	0	0.016	0.008	0.008
0.0862	0.016	0	0.008	0.008	0	0	0.016
0.0863	0.008	0.008	0.008	0	0.008	-0.008	0.008
0.0864	-0.008	0.008	0.008	0.008	0.008	0.008	0.008
0.0865	0.008	0.008	0.008	0	0.008	0	0.008
0.0866	0.008	0.008	0.008	0	0.008	0	0.008
0.0867	0	0	0.008	0	0.008	0.008	0.008
0.0868	0.016	0.008	0.008	0.008	0.008	0.008	0.008
0.0869	0.016	0.008	0.008	0.008	0.016	0.008	0.016
0.087	0.008	0.008	0.008	0.008	0.008	0.008	-0.008
0.0871	0.008	0.008	0.008	0	0.008	0	0.008
0.0872	0	0.008	0.008	0	0.008	0.008	0.008
0.0873	0.008	0.008	0.008	0	0.008	0	0
0.0874	0.016	0.008	0.008	0.008	0.008	0	0.008
0.0875	0.008	0.008	0	0	0.008	0.008	0.016
0.0876	0.008	0.008	0.008	0.008	0.016	0.008	0
0.0877	0.008	0	0.008	0	0.016	0.008	0.016
0.0878	0.016	0	0.008	0	0.008	0.008	0
0.0879	0.016	0.008	0	0.016	0.008	0.016	0.008
0.088	0	0.008	0.008	0.008	0.008	0.008	0.008
0.0881	0	0.016	0.008	0	-0.008	0.008	0.016
0.0882	0.008	0.016	0.008	0	0.008	0.008	0.008
0.0883	0.008	0	0.008	0.008	0.008	0	0.016
0.0884	0.008	0.008	0.008	0	0.016	0.008	0.008
0.0885	0	0.008	0.016	0	0.008	0.008	0
0.0886	0	0.008	0.008	0	0.008	0.008	0.008
0.0887	0.008	0.016	0.008	0	0.008	0.008	0.008
0.0888	0.008	0.008	0.008	0	0	-0.008	0
0.0889	0.008	0	0.008	0	0.008	0	0.008
0.089	0	0.008	0	0	0	0.008	0
0.0891	-0.008	0.016	-0.008	0	0.008	0.008	0.008
0.0892	0	0.008	0.008	0	0.008	0.016	0
0.0893	0	0.008	0.008	0	0.008	0.008	0.008
0.0894	0	0.008	0.008	0.008	0.008	0.008	0.008
0.0895	-0.008	0.008	0	0	0.016	0	0
0.0896	0	0.008	0.008	0.008	0.008	0.008	0
0.0897	0	0.008	0.008	0	0.008	0.008	0.008
0.0898	0	0	0.008	0.008	0.008	0	0.008
0.0899	0.008	0.008	0.008	0.008	0.008	0	0
0.09	0.008	0.008	0.008	-0.008	-0.008	0	0
0.0901	0	0.008	0.008	0	0	0.008	0.008
0.0902	0.008	0.016	-0.008	0.008	0	0.008	0.008
0.0903	0.008	0	0.008	0	0.008	0	0
0.0904	0	0.008	0.008	0.008	0	0.008	0
0.0905	0	0	0	0.008	0.008	0	0.016
0.0906	0	0.008	0.008	0.008	0.008	0	0.008
0.0907	0.008	0	0	0	0.008	0	0.008
0.0908	0.008	0.008	0	0	0	0	0
0.0909	0.008	0	0.008	0	0.008	0.008	0
0.091	-0.008	0.008	0	0.008	0	0.008	0.008
0.0911	0.008	0.008	0.008	0	0	0.008	-0.008
0.0912	0.008	0.008	0.008	0	0.008	0	0.008
0.0913	0	0.008	0.008	0.008	0	0	0.008
0.0914	0	0.008	0.008	0.008	0.008	0.008	0
0.0915	0.008	0.016	0.008	0	0.008	0	0.008
0.0916	0	0.008	0.008	-0.008	0.016	0	0.008
0.0917	0	-0.008	0.008	0	0.008	0	0
0.0918	0	0.008	0.008	0.008	0.008	0	0.008
0.0919	0.008	0.008	0	0.008	0.016	0.008	0.016
0.092	0	0.008	0.008	0.008	0.008	0.008	0
0.0921	0.016	0.008	0.008	0.008	0.016	0	0.008
0.0922	0	0	0.008	0	-0.008	0.008	0.008
0.0923	0.008	0	0.008	0.008	0	0	0.008
0.0924	0.008	0	0	0	0.008	0.008	0.008
0.0925	0	0.008	-0.008	0.008	0.008	0.008	0
0.0926	0.008	0	0	-0.008	0.008	0	0
0.0927	0	0.008	0.008	0.008	0.008	0.008	0.008
0.0928	0	0	0.008	0	0	0.008	0
0.0929	0.016	0.008	0.008	-0.008	0.008	0	0.008
0.093	0	0	0	0.008	0.008	0	0.008
0.0931	0.008	-0.008	0.008	0.008	0	0	0.016
0.0932	0	0.008	0	-0.008	0.016	-0.008	0.008
0.0933	0	0.008	0.008	0	0.008	0.008	0.016
0.0934	0	0.016	0.008	-0.008	0.008	0.016	0.008
0.0935	0.008	0	0.008	0	0.008	0	0
0.0936	0	0.008	0.008	0	0.008	0.008	0.008
0.0937	0.016	0	0	0.008	0.008	0.008	0.008
0.0938	0.008	0.008	0	0.008	0.008	0.008	0.016
0.0939	0.008	0.008	0.008	0	0	0	0.008
0.094	0	0.008	0.008	0	0	0	0.016
0.0941	0	0.008	0.008	0.008	0.008	0.008	-0.008
0.0942	0.008	0.008	0	0	0.008	0.008	0.016
0.0943	0.008	0.008	0	0	0.008	0.008	0.008
0.0944	0.008	0.008	0	0	0	0	0.008
0.0945	0.016	0	0.008	0	0.008	0.008	0
0.0946	0.008	0.008	0	0	0.008	-0.008	0.008
0.0947	0.008	0.008	0.008	0	0.008	0	0.008
0.0948	0.016	0.008	0	0.008	0.008	0	0.008
0.0949	-0.008	0.008	0	0	0.008	0	-0.008
0.095	0.016	0	0.008	0.008	0.008	0	0
0.0951	0.008	0	0.008	0	0.008	0.008	0
0.0952	0.008	0.008	0.016	0	0	0.008	0.008
0.0953	0.008	0.008	0.008	0.008	0.008	0.008	0.008
0.0954	0.008	0.016	0.008	0.008	0.008	-0.008	0.008
0.0955	0.008	0.008	0.008	0.008	0	0.008	0.008
0.0956	0.008	0	0.008	-0.008	0	0.008	0.008
0.0957	0	0.008	0.008	0.008	0.008	0.008	0.008
0.0958	0.008	0	0	0	0	0.016	0.008
0.0959	0.008	0.008	0.008	0.008	0.008	0.008	0.008
0.096	0.008	0.008	0.008	0.016	0	0.008	0
0.0961	0.016	0.008	0	0.008	0.008	0.008	0.008
0.0962	0	0	0.008	0	0.008	0.008	0
0.0963	0	0.008	0	-0.008	0.008	0.008	0.008
0.0964	0.008	0.008	0	0	0	0.008	0
0.0965	0	0.008	0.008	0	0.008	0.008	0
0.0966	0.008	0.008	0	0.008	0.008	0.008	0.008
0.0967	0.008	0.008	0	-0.008	0.008	0.008	0
0.0968	0.008	0.008	0.008	0.008	-0.008	0.016	0.008
0.0969	0.008	0.008	0	0	0	0	0
0.097	0.008	0.008	0.008	0.008	0.008	-0.008	0
0.0971	0	0	0.016	0	0.016	0.008	0.008
0.0972	0.008	0.008	0.016	0.008	0.008	0.008	0
0.0973	0.008	0	0	0	0.008	0.008	0.008
0.0974	0	0	0	0.008	0	-0.008	0.008
0.0975	0.008	0	0	0	0.016	0	0.008
0.0976	0.008	0	0	0.008	0	0	0
0.0977	0	0.008	0	0.008	0.008	0.008	0.008
0.0978	0	-0.008	0.008	-0.016	0	0.008	0.008
0.0979	0	0.008	0	0.008	0.008	0.008	0
0.098	0.008	0.008	0.008	0	0.008	0.008	0
0.0981	0	0.008	0.008	0.008	0.008	0.008	0.008
0.0982	0	0.008	0.008	0.016	-0.008	0	-0.008
0.0983	0.008	0.016	0.008	-0.008	0	0.008	0
0.0984	0	0.008	0.008	0.008	0.008	0	0.008
0.0985	0.008	0.008	0	0.008	0.008	0	0
0.0986	0	0.008	0	0	0	0.008	0
0.0987	0.008	0.008	0.008	0	0	0	0.008
0.0988	0.008	0.008	0.008	-0.008	0.008	0.008	0
0.0989	0	0.008	0	0.008	0.008	0.008	0
0.099	0.008	0	0	0	0	0.008	0.008
0.0991	0	0.016	0.016	0	0	0	0
0.0992	-0.008	0.008	0	0	0	0	0
0.0993	0	0.008	0	0	-0.008	0.008	0.008
0.0994	0.008	0	0.008	0.008	0.008	0	0.008
0.0995	0.008	0	0.016	0	0	0	0.008
0.0996	0.008	0	0.016	0	0.008	0	0
0.0997	0	0.008	0	0	0	0.008	0.008
0.0998	0	0	0.008	0	0.016	0	0.008
0.0999	0	0.008	0.008	0	0.008	0.008	0
0.1	0	0.008	0.008	0	0	0	0.008
0.1001	0	0	0	0	0	0.008	0.008
0.1002	0.008	0.016	0	0	0.008	0	0
0.1003	0.568	0.584	0.536	0.432	0.592	0.432	0.536
0.1004	0.576	0.608	0.576	0.472	0.608	0.488	0.544
0.1005	0.584	0.616	0.592	0.48	0.616	0.504	0.552
0.1006	0.576	0.616	0.584	0.472	0.624	0.512	0.552
0.1007	0.576	0.624	0.584	0.472	0.624	0.504	0.544
0.1008	0.592	0.616	0.584	0.48	0.616	0.504	0.544
0.1009	0.592	0.616	0.568	0.472	0.616	0.504	0.552
0.101	0.584	0.616	0.584	0.48	0.624	0.488	0.56
0.1011	0.584	0.608	0.592	0.48	0.616	0.504	0.552
0.1012	0.584	0.616	0.584	0.472	0.616	0.496	0.552
0.1013	0.576	0.616	0.576	0.464	0.616	0.496	0.544
0.1014	0.568	0.608	0.576	0.48	0.616	0.496	0.544
0.1015	0.568	0.616	0.584	0.472	0.608	0.496	0.552
0.1016	0.584	0.616	0.584	0.472	0.616	0.496	0.552
0.1017	0.568	0.616	0.576	0.472	0.616	0.488	0.544
0.1018	0.576	0.616	0.584	0.472	0.624	0.488	0.552
0.1019	0.584	0.608	0.592	0.472	0.616	0.488	0.544
0.102	0.576	0.616	0.584	0.464	0.616	0.504	0.544
0.1021	0.576	0.6	0.584	0.456	0.616	0.488	0.552
0.1022	0.568	0.608	0.584	0.456	0.616	0.488	0.552
0.1023	0.576	0.608	0.576	0.464	0.616	0.488	0.544
0.1024	0.576	0.608	0.584	0.464	0.608	0.48	0.544
0.1025	0.576	0.608	0.584	0.472	0.616	0.48	0.544
0.1026	0.576	0.6	0.576	0.472	0.608	0.488	0.544
0.1027	0.576	0.6	0.584	0.464	0.6	0.496	0.544
0.1028	0.576	0.616	0.576	0.464	0.616	0.48	0.552
0.1029	0.576	0.608	0.576	0.472	0.616	0.496	0.544
0.103	0.568	0.6	0.584	0.472	0.624	0.496	0.56
0.1031	0.568	0.608	0.584	0.456	0.624	0.496	0.544
0.1032	0.568	0.608	0.592	0.464	0.616	0.496	0.552
0.1033	0.576	0.6	0.584	0.464	0.608	0.488	0.544
0.1034	0.568	0.608	0.584	0.472	0.616	0.496	0.552
0.1035	0.568	0.6	0.584	0.464	0.616	0.496	0.544
0.1036	0.568	0.616	0.584	0.464	0.616	0.496	0.544
0.1037	0.576	0.616	0.576	0.464	0.608	0.488	0.544
0.1038	0.584	0.608	0.584	0.464	0.616	0.488	0.544
0.1039	0.56	0.6	0.576	0.456	0.608	0.496	0.552
0.104	0.568	0.608	0.576	0.464	0.616	0.488	0.528
0.1041	0.568	0.608	0.576	0.456	0.616	0.488	0.536
0.1042	0.576	0.616	0.576	0.456	0.616	0.48	0.544
0.1043	0.576	0.6	0.576	0.464	0.6	0.504	0.544
0.1044	0.568	0.616	0.576	0.472	0.616	0.496	0.536
0.1045	0.568	0.6	0.576	0.464	0.608	0.488	0.544
0.1046	0.568	0.6	0.584	0.464	0.608	0.504	0.544
0.1047	0.568	0.608	0.568	0.472	0.616	0.488	0.544
0.1048	0.576	0.608	0.576	0.464	0.616	0.496	0.536
0.1049	0.568	0.6	0.568	0.464	0.616	0.496	0.536
0.105	0.568	0.6	0.576	0.472	0.608	0.488	0.544
0.1051	0.568	0.608	0.576	0.456	0.6	0.496	0.536
0.1052	0.568	0.6	0.584	0.456	0.616	0.496	0.536
0.1053	0.568	0.6	0.584	0.456	0.608	0.496	0.544
0.1054	0.568	0.6	0.568	0.456	0.616	0.488	0.544
0.1055	0.568	0.608	0.592	0.464	0.6	0.496	0.544
0.1056	0.568	0.616	0.584	0.464	0.616	0.488	0.544
0.1057	0.568	0.6	0.576	0.464	0.616	0.488	0.536
0.1058	0.568	0.6	0.584	0.464	0.616	0.488	0.544
0.1059	0.568	0.6	0.568	0.464	0.616	0.488	0.552
0.106	0.576	0.6	0.584	0.464	0.616	0.48	0.544
0.1061	0.568	0.608	0.576	0.464	0.616	0.496	0.544
0.1062	0.568	0.6	0.584	0.464	0.608	0.488	0.544
0.1063	0.568	0.6	0.576	0.464	0.608	0.488	0.544
0.1064	0.568	0.608	0.576	0.472	0.608	0.496	0.544
0.1065	0.568	0.6	0.584	0.464	0.608	0.496	0.544
0.1066	0.568	0.616	0.568	0.456	0.616	0.48	0.544
0.1067	0.568	0.6	0.584	0.456	0.616	0.488	0.536
0.1068	0.576	0.6	0.584	0.464	0.616	0.496	0.544
0.1069	0.576	0.6	0.568	0.464	0.608	0.488	0.552
0.107	0.576	0.592	0.568	0.464	0.6	0.488	0.544
0.1071	0.568	0.6	0.584	0.464	0.616	0.48	0.544
0.1072	0.576	0.608	0.584	0.464	0.616	0.488	0.544
0.1073	0.568	0.6	0.584	0.456	0.616	0.48	0.544
0.1074	0.568	0.6	0.568	0.456	0.608	0.496	0.552
0.1075	0.568	0.6	0.576	0.472	0.608	0.496	0.536
0.1076	0.568	0.6	0.576	0.472	0.616	0.488	0.544
0.1077	0.568	0.6	0.584	0.464	0.592	0.496	0.544
0.1078	0.568	0.616	0.584	0.456	0.616	0.488	0.536
0.1079	0.576	0.608	0.576	0.464	0.608	0.496	0.544
0.108	0.568	0.6	0.576	0.456	0.608	0.488	0.544
0.1081	0.568	0.6	0.568	0.464	0.608	0.48	0.536
0.1082	0.568	0.6	0.568	0.464	0.608	0.48	0.544
0.1083	0.568	0.608	0.584	0.472	0.616	0.488	0.552
0.1084	0.56	0.608	0.576	0.464	0.624	0.496	0.536
0.1085	0.568	0.6	0.584	0.456	0.608	0.48	0.544
0.1086	0.568	0.608	0.568	0.456	0.616	0.496	0.544
0.1087	0.576	0.592	0.576	0.464	0.608	0.488	0.528
0.1088	0.568	0.6	0.576	0.464	0.616	0.48	0.536
0.1089	0.576	0.608	0.576	0.456	0.608	0.488	0.544
0.109	0.568	0.608	0.576	0.472	0.6	0.504	0.536
0.1091	0.568	0.6	0.576	0.472	0.608	0.48	0.544
0.1092	0.576	0.608	0.576	0.464	0.624	0.488	0.544
0.1093	0.576	0.608	0.584	0.456	0.6	0.48	0.544
0.1094	0.568	0.6	0.576	0.472	0.616	0.496	0.544
0.1095	0.568	0.608	0.576	0.472	0.608	0.488	0.544
0.1096	0.568	0.608	0.576	0.464	0.616	0.496	0.544
0.1097	0.576	0.6	0.576	0.464	0.616	0.488	0.536
0.1098	0.576	0.592	0.568	0.456	0.608	0.496	0.552
0.1099	0.568	0.6	0.576	0.464	0.608	0.496	0.544
0.11	0.568	0.6	0.568	0.464	0.6	0.488	0.544
0.1101	0.576	0.6	0.584	0.464	0.608	0.48	0.544
0.1102	0.568	0.608	0.568	0.456	0.616	0.496	0.536
0.1103	0.568	0.592	0.576	0.464	0.616	0.488	0.544
0.1104	0.568	0.608	0.584	0.456	0.608	0.496	0.544
0.1105	0.568	0.592	0.576	0.456	0.616	0.488	0.536
0.1106	0.568	0.608	0.576	0.464	0.616	0.488	0.544
0.1107	0.568	0.592	0.584	0.472	0.608	0.48	0.536
0.1108	0.568	0.6	0.568	0.464	0.608	0.48	0.544
0.1109	0.568	0.592	0.568	0.464	0.616	0.496	0.544
0.111	0.568	0.6	0.576	0.456	0.616	0.488	0.536
0.1111	0.568	0.592	0.584	0.464	0.616	0.48	0.552
0.1112	0.568	0.6	0.576	0.464	0.616	0.488	0.552
0.1113	0.568	0.6	0.568	0.464	0.608	0.488	0.552
0.1114	0.568	0.6	0.576	0.456	0.608	0.488	0.544
0.1115	0.576	0.608	0.576	0.464	0.616	0.488	0.544
0.1116	0.576	0.592	0.584	0.464	0.608	0.488	0.536
0.1117	0.568	0.6	0.568	0.456	0.608	0.496	0.536
0.1118	0.568	0.608	0.576	0.464	0.608	0.496	0.536
0.1119	0.568	0.6	0.576	0.472	0.616	0.488	0.552
0.112	0.568	0.608	0.576	0.472	0.608	0.496	0.544
0.1121	0.568	0.6	0.576	0.464	0.608	0.496	0.536
0.1122	0.568	0.6	0.568	0.456	0.616	0.496	0.544
0.1123	0.576	0.6	0.576	0.464	0.616	0.488	0.544
0.1124	0.56	0.6	0.568	0.448	0.616	0.48	0.544
0.1125	0.568	0.6	0.584	0.456	0.616	0.496	0.544
0.1126	0.568	0.608	0.576	0.464	0.6	0.496	0.552
0.1127	0.56	0.608	0.576	0.464	0.608	0.48	0.536
0.1128	0.568	0.6	0.576	0.464	0.616	0.48	0.552
0.1129	0.568	0.6	0.568	0.464	0.608	0.488	0.544
0.113	0.576	0.6	0.576	0.464	0.608	0.48	0.544
0.1131	0.568	0.6	0.568	0.464	0.608	0.48	0.544
0.1132	0.568	0.608	0.576	0.472	0.608	0.496	0.544
0.1133	0.568	0.6	0.584	0.472	0.608	0.488	0.544
0.1134	0.568	0.6	0.584	0.456	0.6	0.496	0.536
0.1135	0.568	0.608	0.584	0.456	0.616	0.496	0.544
0.1136	0.56	0.608	0.576	0.456	0.608	0.48	0.536
0.1137	0.568	0.6	0.568	0.456	0.616	0.48	0.536
0.1138	0.568	0.592	0.568	0.464	0.6	0.48	0.544
0.1139	0.568	0.608	0.576	0.456	0.608	0.488	0.544
0.114	0.576	0.6	0.576	0.456	0.608	0.48	0.544
0.1141	0.56	0.6	0.576	0.464	0.608	0.488	0.528
0.1142	0.568	0.608	0.584	0.456	0.608	0.496	0.544
0.1143	0.568	0.6	0.576	0.456	0.616	0.48	0.544
0.1144	0.568	0.6	0.584	0.456	0.608	0.48	0.544
0.1145	0.576	0.6	0.576	0.456	0.608	0.48	0.544
0.1146	0.576	0.6	0.568	0.456	0.608	0.48	0.544
0.1147	0.568	0.6	0.584	0.456	0.608	0.488	0.544
0.1148	0.584	0.6	0.576	0.464	0.616	0.488	0.552
0.1149	0.584	0.6	0.576	0.472	0.6	0.48	0.536
0.115	0.568	0.608	0.576	0.456	0.616	0.488	0.544
0.1151	0.576	0.592	0.576	0.472	0.608	0.488	0.544
0.1152	0.576	0.616	0.584	0.456	0.608	0.496	0.536
0.1153	0.568	0.6	0.576	0.464	0.6	0.488	0.536
0.1154	0.568	0.608	0.568	0.456	0.616	0.488	0.536
0.1155	0.568	0.6	0.584	0.456	0.608	0.488	0.544
0.1156	0.568	0.6	0.568	0.464	0.616	0.496	0.536
0.1157	0.568	0.608	0.576	0.456	0.608	0.48	0.536
0.1158	0.568	0.592	0.568	0.456	0.616	0.488	0.536
0.1159	0.568	0.608	0.568	0.456	0.616	0.496	0.544
0.116	0.568	0.6	0.576	0.456	0.616	0.496	0.544
0.1161	0.568	0.592	0.576	0.464	0.616	0.48	0.544
0.1162	0.568	0.608	0.584	0.464	0.616	0.48	0.544
0.1163	0.568	0.608	0.576	0.464	0.608	0.488	0.544
0.1164	0.568	0.6	0.576	0.456	0.608	0.496	0.544
0.1165	0.568	0.6	0.576	0.464	0.608	0.48	0.544
0.1166	0.568	0.6	0.584	0.456	0.616	0.488	0.544
0.1167	0.568	0.6	0.568	0.464	0.608	0.488	0.544
0.1168	0.576	0.6	0.576	0.456	0.608	0.496	0.544
0.1169	0.568	0.6	0.576	0.464	0.608	0.48	0.536
0.117	0.568	0.6	0.576	0.456	0.608	0.496	0.536
0.1171	0.568	0.608	0.576	0.464	0.608	0.496	0.544
0.1172	0.56	0.592	0.576	0.456	0.6	0.488	0.544
0.1173	0.568	0.6	0.584	0.456	0.608	0.496	0.544
0.1174	0.568	0.608	0.584	0.456	0.616	0.488	0.536
0.1175	0.568	0.608	0.576	0.456	0.616	0.488	0.544
0.1176	0.56	0.608	0.576	0.456	0.616	0.48	0.544
0.1177	0.568	0.6	0.576	0.464	0.616	0.488	0.544
0.1178	0.568	0.608	0.568	0.472	0.616	0.48	0.544
0.1179	0.568	0.6	0.576	0.456	0.608	0.488	0.552
0.118	0.576	0.584	0.568	0.456	0.608	0.488	0.544
0.1181	0.568	0.6	0.568	0.456	0.608	0.48	0.544
0.1182	0.568	0.608	0.568	0.456	0.608	0.48	0.544
0.1183	0.568	0.6	0.576	0.456	0.6	0.488	0.544
0.1184	0.568	0.6	0.576	0.464	0.608	0.488	0.544
0.1185	0.576	0.6	0.584	0.464	0.608	0.488	0.544
0.1186	0.568	0.592	0.568	0.456	0.608	0.488	0.536
0.1187	0.568	0.6	0.576	0.464	0.6	0.48	0.544
0.1188	0.56	0.608	0.584	0.456	0.616	0.488	0.544
0.1189	0.568	0.6	0.568	0.448	0.608	0.48	0.544
0.119	0.568	0.6	0.576	0.464	0.6	0.48	0.536
0.1191	0.568	0.608	0.576	0.456	0.616	0.488	0.544
0.1192	0.568	0.6	0.576	0.464	0.616	0.48	0.544
0.1193	0.576	0.6	0.576	0.456	0.616	0.48	0.544
0.1194	0.568	0.592	0.568	0.472	0.6	0.48	0.544
0.1195	0.568	0.6	0.568	0.456	0.6	0.488	0.544
0.1196	0.568	0.6	0.576	0.464	0.608	0.488	0.552
0.1197	0.56	0.6	0.576	0.464	0.616	0.48	0.544
0.1198	0.56	0.608	0.568	0.464	0.6	0.488	0.536
0.1199	0.568	0.608	0.576	0.464	0.608	0.488	0.544
0.12	0.56	0.608	0.568	0.464	0.6	0.48	0.536
0.1201	0.576	0.592	0.584	0.456	0.616	0.488	0.544
0.1202	0.568	0.6	0.576	0.464	0.6	0.496	0.544
0.1203	0.576	0.608	0.584	0.464	0.608	0.488	0.536
0.1204	0.568	0.6	0.584	0.456	0.608	0.496	0.536
0.1205	0.568	0.6	0.568	0.464	0.608	0.48	0.544
0.1206	0.568	0.6	0.576	0.456	0.608	0.488	0.536
0.1207	0.568	0.608	0.576	0.464	0.616	0.488	0.544
0.1208	0.568	0.608	0.568	0.456	0.608	0.488	0.544
0.1209	0.568	0.6	0.576	0.464	0.608	0.488	0.536
0.121	0.568	0.6	0.584	0.456	0.616	0.488	0.544
0.1211	0.56	0.608	0.576	0.448	0.608	0.496	0.544
0.1212	0.568	0.608	0.576	0.472	0.608	0.488	0.544
0.1213	0.56	0.6	0.576	0.472	0.616	0.48	0.544
0.1214	0.568	0.6	0.568	0.456	0.616	0.488	0.544
0.1215	0.568	0.6	0.576	0.456	0.616	0.488	0.544
0.1216	0.568	0.608	0.576	0.464	0.6	0.488	0.544
0.1217	0.568	0.6	0.576	0.456	0.616	0.488	0.544
0.1218	0.568	0.6	0.584	0.456	0.6	0.488	0.536
0.1219	0.568	0.608	0.576	0.464	0.608	0.488	0.536
0.122	0.568	0.6	0.576	0.456	0.608	0.488	0.544
0.1221	0.568	0.6	0.568	0.456	0.608	0.488	0.544
0.1222	0.568	0.608	0.584	0.464	0.616	0.488	0.528
0.1223	0.568	0.6	0.576	0.456	0.608	0.488	0.552
0.1224	0.568	0.6	0.576	0.456	0.616	0.496	0.544
0.1225	0.568	0.592	0.576	0.456	0.616	0.496	0.544
0.1226	0.568	0.6	0.576	0.464	0.608	0.488	0.536
0.1227	0.568	0.6	0.576	0.456	0.616	0.488	0.544
0.1228	0.576	0.6	0.576	0.456	0.608	0.496	0.544
0.1229	0.568	0.6	0.568	0.456	0.608	0.488	0.536
0.123	0.568	0.6	0.568	0.456	0.608	0.48	0.544
0.1231	0.576	0.608	0.576	0.464	0.6	0.488	0.544
0.1232	0.568	0.6	0.576	0.456	0.608	0.488	0.536
0.1233	0.568	0.6	0.576	0.456	0.608	0.488	0.544
0.1234	0.568	0.6	0.568	0.456	0.608	0.496	0.544
0.1235	0.568	0.592	0.576	0.472	0.608	0.488	0.544
0.1236	0.568	0.6	0.584	0.464	0.608	0.496	0.544
0.1237	0.568	0.6	0.568	0.448	0.6	0.488	0.544
0.1238	0.568	0.6	0.576	0.464	0.616	0.496	0.544
0.1239	0.568	0.6	0.576	0.456	0.6	0.488	0.536
0.124	0.576	0.6	0.576	0.456	0.608	0.48	0.544
0.1241	0.568	0.6	0.568	0.464	0.608	0.488	0.544
0.1242	0.568	0.6	0.568	0.456	0.608	0.48	0.544
0.1243	0.576	0.608	0.568	0.456	0.608	0.488	0.544
0.1244	0.568	0.6	0.568	0.456	0.6	0.488	0.544
0.1245	0.568	0.6	0.576	0.464	0.6	0.48	0.544
0.1246	0.568	0.6	0.576	0.456	0.608	0.496	0.552
0.1247	0.568	0.608	0.576	0.464	0.608	0.488	0.536
0.1248	0.568	0.6	0.576	0.456	0.608	0.488	0.544
0.1249	0.568	0.608	0.568	0.472	0.608	0.488	0.536

## Sheet: Figure 5
	Figure 5(a)					Figure 5(b)
	385 nm , 10 mW/cm2					385 nm , 20 mW/cm2
		1st scan		2nd scan			1st scan		2nd scan
	time (s)	VOC (V)	time (s)	VOC (V)		time (s)	VOC (V)	time (s)	VOC (V)
	0	0	6	-0.008		0	0	2	0.008
	0.1	0.008	6.1	0.008		0.1	0	2.1	0.016
	0.2	0	6.2	-0.008		0.2	0.008	2.2	0
	0.3	0	6.3	0.008		0.3	0.008	2.3	0.008
	0.4	0	6.4	0		0.4	0.008	2.4	-0.008
	0.5	0	6.5	0		0.5	0.008	2.5	0
	0.6	0	6.6	0.008		0.6	0.008	2.6	0.008
	0.7	0	6.7	0.008		0.7	0.008	2.7	0
	0.8	0.008	6.8	0		0.8	0	2.8	0.008
	0.9	0	6.9	0.008		0.9	0	2.9	0.008
	1	0.008	7	0		1	0.008	3	0.008
	1.1	0.008	7.1	0		1.1	0	3.1	0.008
	1.2	0	7.2	0		1.2	0	3.2	-0.008
	1.3	0	7.3	0		1.3	0	3.3	0.008
	1.4	0	7.4	0		1.4	0.008	3.4	0
	1.5	0	7.5	0.008		1.5	0	3.5	0.008
	1.6	0	7.6	0		1.6	0.008	3.6	0.016
	1.7	0.016	7.7	0		1.7	0	3.7	0.008
	1.8	0.016	7.8	0		1.8	0.008	3.8	0.016
	1.9	0	7.9	0		1.9	0.008	3.9	0.008
	2	0.008	8	0		2	-0.008	4	0.008
	2.1	0.008	8.1	0.008		2.1	-0.008	4.1	0
	2.2	0	8.2	-0.008		2.2	0	4.2	0
	2.3	0.008	8.3	0.536		2.3	0.008	4.3	-0.008
	2.4	0.008	8.4	0.544		2.4	0	4.4	0
	2.5	0.008	8.5	0.552		2.5	0	4.5	-0.008
	2.6	0	8.6	0.536		2.6	0	4.6	0.008
	2.7	0.008	8.7	0.544		2.7	-0.008	4.7	-0.008
	2.8	0.008	8.8	0.528		2.8	0.008	4.8	0
	2.9	-0.008	8.9	0.536		2.9	0.008	4.9	0.008
	3	0	9	0.536		3	0.008	5	-0.008
	3.1	0	9.1	0.536		3.1	0	5.1	-0.008
	3.2	0.008	9.2	0.536		3.2	0	5.2	0.008
	3.3	0	9.3	0.528		3.3	0	5.3	0
	3.4	-0.008	9.4	0.528		3.4	0	5.4	0.008
	3.5	0.008	9.5	0.536		3.5	0.008	5.5	0
	3.6	0.008	9.6	0.536		3.6	-0.008	5.6	0
	3.7	0.008	9.7	0.528		3.7	0.552	5.7	-0.008
	3.8	0	9.8	0.536		3.8	0.56	5.8	0
	3.9	0.008	9.9	0.536		3.9	0.56	5.9	0.008
	4	0.008	10	0.528		4	0.552	6	-0.008
	4.1	0	10.1	0.528		4.1	0.544	6.1	0.008
	4.2	0	10.2	0.528		4.2	0.56	6.2	0.008
	4.3	0	10.3	0.528		4.3	0.552	6.3	0
	4.4	0.016	10.4	0.52		4.4	0.544	6.4	0.56
	4.5	0.008	10.5	0.52		4.5	0.536	6.5	0.56
	4.6	0.008	10.6	0.52		4.6	0.544	6.6	0.552
	4.7	0	10.7	0.528		4.7	0.544	6.7	0.56
	4.8	0.008	10.8	0.52		4.8	0.544	6.8	0.568
	4.9	0.008	10.9	0.52		4.9	0.552	6.9	0.552
	5	0.008	11	0.528		5	0.544	7	0.568
	5.1	-0.008	11.1	0.52		5.1	0.544	7.1	0.56
	5.2	0	11.2	0.52		5.2	0.544	7.2	0.552
	5.3	0	11.3	0.528		5.3	0.544	7.3	0.544
	5.4	0.008	11.4	0.528		5.4	0.536	7.4	0.552
	5.5	0	11.5	0.528		5.5	0.544	7.5	0.56
	5.6	0	11.6	0.52		5.6	0.544	7.6	0.552
	5.7	0	11.7	0.52		5.7	0.544	7.7	0.552
	5.8	0	11.8	0.512		5.8	0.536	7.8	0.544
	5.9	0.008	11.9	0.52		5.9	0.544	7.9	0.552
	6	0.008	12	0.512		6	0.528	8	0.536
	6.1	0	12.1	0.512		6.1	0.528	8.1	0.544
	6.2	0	12.2	0.52		6.2	0.528	8.2	0.544
	6.3	0.568	12.3	0.52		6.3	0.544	8.3	0.536
	6.4	0.552	12.4	0.52		6.4	0.536	8.4	0.552
	6.5	0.552	12.5	0.52		6.5	0.528	8.5	0.544
	6.6	0.56	12.6	0.512		6.6	0.536	8.6	0.536
	6.7	0.56	12.7	0.504		6.7	0.536	8.7	0.536
	6.8	0.56	12.8	0.504		6.8	0.528	8.8	0.536
	6.9	0.552	12.9	0.504		6.9	0.528	8.9	0.544
	7	0.56	13	0.504		7	0.536	9	0.536
	7.1	0.552	13.1	0.52		7.1	0.528	9.1	0.536
	7.2	0.552	13.2	0.512		7.2	0.536	9.2	0.536
	7.3	0.552	13.3	0.512		7.3	0.528	9.3	0.536
	7.4	0.552	13.4	0.504		7.4	0.528	9.4	0.544
	7.5	0.536	13.5	0.512		7.5	0.52	9.5	0.536
	7.6	0.544	13.6	0.504		7.6	0.528	9.6	0.536
	7.7	0.552	13.7	0.512		7.7	0.528	9.7	0.528
	7.8	0.544	13.8	0.52		7.8	0.528	9.8	0.528
	7.9	0.552	13.9	0.504		7.9	0.52	9.9	0.536
	8	0.544	14	0.512		8	0.528	10	0.536
	8.1	0.544	14.1	0.512		8.1	0.52	10.1	0.528
	8.2	0.56	14.2	0.512		8.2	0.52	10.2	0.52
	8.3	0.528	14.3	0.504		8.3	0.528	10.3	0.528
	8.4	0.544	14.4	0.52		8.4	0.52	10.4	0.536
	8.5	0.544	14.5	0.504		8.5	0.528	10.5	0.528
	8.6	0.544	14.6	0.504		8.6	0.528	10.6	0.528
	8.7	0.544	14.7	0.504		8.7	0.52	10.7	0.528
	8.8	0.544	14.8	0.512		8.8	0.528	10.8	0.528
	8.9	0.536	14.9	0.52		8.9	0.512	10.9	0.528
	9	0.544	15	0.504		9	0.512	11	0.528
	9.1	0.536	15.1	0.512		9.1	0.52	11.1	0.52
	9.2	0.544	15.2	0.504		9.2	0.512	11.2	0.52
	9.3	0.544	15.3	0.504		9.3	0.528	11.3	0.528
	9.4	0.552	15.4	0.504		9.4	0.52	11.4	0.528
	9.5	0.536	15.5	0.504		9.5	0.52	11.5	0.528
	9.6	0.536	15.6	0.512		9.6	0.52	11.6	0.536
	9.7	0.544	15.7	0.504		9.7	0.52	11.7	0.52
	9.8	0.536	15.8	0.512		9.8	0.512	11.8	0.52
	9.9	0.528	15.9	0.512		9.9	0.504	11.9	0.52
	10	0.528	16	0.504		10	0.52	12	0.52
	10.1	0.536	16.1	0.504		10.1	0.512	12.1	0.52
	10.2	0.536	16.2	0.504		10.2	0.504	12.2	0.512
	10.3	0.536	16.3	0.504		10.3	0.504	12.3	0.52
	10.4	0.528	16.4	0.504		10.4	0.52	12.4	0.528
	10.5	0.536	16.5	0.504		10.5	0.512	12.5	0.528
	10.6	0.536	16.6	0.504		10.6	0.512	12.6	0.52
	10.7	0.536	16.7	0.496		10.7	0.512	12.7	0.52
	10.8	0.528	16.8	0.512		10.8	0.504	12.8	0.52
	10.9	0.528	16.9	0.504		10.9	0.512	12.9	0.504
	11	0.536	17	0.504		11	0.504	13	0.52
	11.1	0.528	17.1	0.496		11.1	0.504	13.1	0.528
	11.2	0.536	17.2	0.504		11.2	0.512	13.2	0.52
	11.3	0.528	17.3	0.504		11.3	0.504	13.3	0.512
	11.4	0.528	17.4	0.496		11.4	0.512	13.4	0.512
	11.5	0.528	17.5	0.504		11.5	0.504	13.5	0.52
	11.6	0.536	17.6	0.496		11.6	0.512	13.6	0.512
	11.7	0.52	17.7	0.496		11.7	0.504	13.7	0.52
	11.8	0.536	17.8	0.504		11.8	0.512	13.8	0.512
	11.9	0.528	17.9	0.496		11.9	0.504	13.9	0.512
	12	0.52	18	0.504		12	0.504	14	0.512
	12.1	0.528	18.1	0.496		12.1	0.504	14.1	0.504
	12.2	0.528	18.2	0.504		12.2	0.512	14.2	0.504
	12.3	0.528	18.3	0.504		12.3	0.504	14.3	0.504
	12.4	0.536	18.4	0.504		12.4	0.504	14.4	0.512
	12.5	0.528	18.5	0.504		12.5	0.512	14.5	0.52
	12.6	0.52	18.6	0.496		12.6	0.504	14.6	0.512
	12.7	0.528	18.7	0.496		12.7	0.504	14.7	0.504
	12.8	0.528	18.8	0.504		12.8	0.512	14.8	0.512
	12.9	0.528	18.9	0.496		12.9	0.504	14.9	0.512
	13	0.536	19	0.496		13	0.496	15	0.512
	13.1	0.528	19.1	0.504		13.1	0.504	15.1	0.504
	13.2	0.528	19.2	0.488		13.2	0.504	15.2	0.504
	13.3	0.52	19.3	0.496		13.3	0.504	15.3	0.52
	13.4	0.512	19.4	0.488		13.4	0.504	15.4	0.496
	13.5	0.528	19.5	0.496		13.5	0.504	15.5	0.52
	13.6	0.512	19.6	0.504		13.6	0.512	15.6	0.512
	13.7	0.528	19.7	0.496		13.7	0.504	15.7	0.504
	13.8	0.528	19.8	0.504		13.8	0.496	15.8	0.504
	13.9	0.528	19.9	0.496		13.9	0.512	15.9	0.504
	14	0.52	20	0.496		14	0.504	16	0.512
	14.1	0.52	20.1	0.496		14.1	0.504	16.1	0.504
	14.2	0.52	20.2	0.496		14.2	0.504	16.2	0.512
	14.3	0.52	20.3	0.496		14.3	0.504	16.3	0.504
	14.4	0.512	20.4	0.488		14.4	0.504	16.4	0.504
	14.5	0.52	20.5	0.496		14.5	0.496	16.5	0.504
	14.6	0.504	20.6	0.496		14.6	0.504	16.6	0.52
	14.7	0.52	20.7	0.488		14.7	0.504	16.7	0.504
	14.8	0.512	20.8	0.504		14.8	0.504	16.8	0.504
	14.9	0.52	20.9	0.488		14.9	0.504	16.9	0.512
	15	0.52	21	0.496		15	0.504	17	0.504
	15.1	0.512	21.1	0.488		15.1	0.504	17.1	0.496
	15.2	0.512	21.2	0.504		15.2	0.504	17.2	0.504
	15.3	0.52	21.3	0.48		15.3	0.496	17.3	0.512
	15.4	0.512	21.4	0.496		15.4	0.488	17.4	0.504
	15.5	0.528	21.5	0.48		15.5	0.504	17.5	0.504
	15.6	0.512	21.6	0.496		15.6	0.496	17.6	0.504
	15.7	0.52	21.7	0.496		15.7	0.504	17.7	0.512
	15.8	0.52	21.8	0.48		15.8	0.496	17.8	0.496
	15.9	0.512	21.9	0.496		15.9	0.504	17.9	0.504
	16	0.512	22	0.504		16	0.496	18	0.504
	16.1	0.52	22.1	0.488		16.1	0.496	18.1	0.512
	16.2	0.52	22.2	0.496		16.2	0.496	18.2	0.504
	16.3	0.512	22.3	0.496		16.3	0.504	18.3	0.504
	16.4	0.512	22.4	0.496		16.4	0.488	18.4	0.504
	16.5	0.504	22.5	0.488		16.5	0.488	18.5	0.504
	16.6	0.528	22.6	0.496		16.6	0.496	18.6	0.496
	16.7	0.512	22.7	0.48		16.7	0.496	18.7	0.504
	16.8	0.512	22.8	0.488		16.8	0.488	18.8	0.504
	16.9	0.504	22.9	0.488		16.9	0.488	18.9	0.496
	17	0.52	23	0.496		17	0.496	19	0.504
	17.1	0.512	23.1	0.488		17.1	0.496	19.1	0.504
	17.2	0.512	23.2	0.496		17.2	0.496	19.2	0.504
	17.3	0.512	23.3	0.496		17.3	0.488	19.3	0.504
	17.4	0.52	23.4	0.488		17.4	0.496	19.4	0.496
	17.5	0.52	23.5	0.496		17.5	0.488	19.5	0.504
	17.6	0.512	23.6	0.48		17.6	0.48	19.6	0.496
	17.7	0.512	23.7	0.488		17.7	0.48	19.7	0.504
	17.8	0.512	23.8	0.488		17.8	0.496	19.8	0.504
	17.9	0.512	23.9	0.488		17.9	0.496	19.9	0.496
	18	0.504	24	0.496		18	0.488	20	0.504
	18.1	0.512	24.1	0.488		18.1	0.496	20.1	0.504
	18.2	0.512	24.2	0.488		18.2	0.488	20.2	0.496
	18.3	0.504	24.3	0.496		18.3	0.488	20.3	0.504
	18.4	0.504	24.4	0.496		18.4	0.488	20.4	0.496
	18.5	0.512	24.5	0.488		18.5	0.496	20.5	0.504
	18.6	0.512	24.6	0.488		18.6	0.488	20.6	0.488
	18.7	0.512	24.7	0.48		18.7	0.504	20.7	0.504
	18.8	0.504	24.8	0.488		18.8	0.496	20.8	0.496
	18.9	0.52	24.9	0.496		18.9	0.488	20.9	0.504
	19	0.512	25	0.496		19	0.488	21	0.496
	19.1	0.504	25.1	0.496		19.1	0.488	21.1	0.504
	19.2	0.512	25.2	0.488		19.2	0.488	21.2	0.496
	19.3	0.52	25.3	0.488		19.3	0.496	21.3	0.496
	19.4	0.504	25.4	0.488		19.4	0.488	21.4	0.504
	19.5	0.504	25.5	0.488		19.5	0.488	21.5	0.504
	19.6	0.504	25.6	0.488		19.6	0.496	21.6	0.496
	19.7	0.504	25.7	0.488		19.7	0.488	21.7	0.496
	19.8	0.512	25.8	0.496		19.8	0.48	21.8	0.496
	19.9	0.504	25.9	0.488		19.9	0.496	21.9	0.504
	20	0.504	26	0.48		20	0.488	22	0.488
	20.1	0.504	26.1	0.48		20.1	0.488	22.1	0.488
	20.2	0.512	26.2	0.48		20.2	0.496	22.2	0.504
	20.3	0.512	26.3	0.48		20.3	0.488	22.3	0.488
	20.4	0.504	26.4	0.488		20.4	0.496	22.4	0.496
	20.5	0.504	26.5	0.496		20.5	0.488	22.5	0.488
	20.6	0.512	26.6	0.48		20.6	0.488	22.6	0.488
	20.7	0.504	26.7	0.496		20.7	0.48	22.7	0.496
	20.8	0.504	26.8	0.488		20.8	0.488	22.8	0.496
	20.9	0.504	26.9	0.48		20.9	0.496	22.9	0.488
	21	0.504	27	0.48		21	0.488	23	0.488
	21.1	0.512	27.1	0.488		21.1	0.48	23.1	0.496
	21.2	0.512	27.2	0.488		21.2	0.488	23.2	0.488
	21.3	0.504	27.3	0.496		21.3	0.488	23.3	0.488
	21.4	0.504	27.4	0.488		21.4	0.496	23.4	0.496
	21.5	0.512	27.5	0.496		21.5	0.488	23.5	0.496
	21.6	0.504	27.6	0.488		21.6	0.496	23.6	0.488
	21.7	0.504	27.7	0.488		21.7	0.488	23.7	0.496
	21.8	0.504	27.8	0.488		21.8	0.496	23.8	0.504
	21.9	0.512	27.9	0.488		21.9	0.488	23.9	0.496
	22	0.504	28	0.48		22	0.488	24	0.496
	22.1	0.496	28.1	0.488		22.1	0.488	24.1	0.488
	22.2	0.504	28.2	0.48		22.2	0.488	24.2	0.488
	22.3	0.504	28.3	0.488		22.3	0.488	24.3	0.504
	22.4	0.504	28.4	0.48		22.4	0.496	24.4	0.488
	22.5	0.504	28.5	0.488		22.5	0.488	24.5	0.496
	22.6	0.496	28.6	0.496		22.6	0.496	24.6	0.496
	22.7	0.504	28.7	0.496		22.7	0.488	24.7	0.488
	22.8	0.504	28.8	0.48		22.8	0.488	24.8	0.48
	22.9	0.504	28.9	0.488		22.9	0.488	24.9	0.504
	23	0.504	29	0.488		23	0.488	25	0.48
	23.1	0.504	29.1	0.488		23.1	0.48	25.1	0.504
	23.2	0.504	29.2	0.488		23.2	0.488	25.2	0.488
	23.3	0.52	29.3	0.48		23.3	0.48	25.3	0.488
	23.4	0.496	29.4	0.48		23.4	0.48	25.4	0.488
	23.5	0.504	29.5	0.488		23.5	0.48	25.5	0.496
	23.6	0.504	29.6	0.488		23.6	0.488	25.6	0.488
	23.7	0.504	29.7	0.48		23.7	0.496	25.7	0.488
	23.8	0.504	29.8	0.48		23.8	0.48	25.8	0.48
	23.9	0.496	29.9	0.488		23.9	0.488	25.9	0.488
	24	0.504	30	0.488		24	0.48	26	0.488
	24.1	0.504	30.1	0.48		24.1	0.488	26.1	0.488
	24.2	0.504	30.2	0.48		24.2	0.48	26.2	0.496
	24.3	0.504	30.3	0.48		24.3	0.488	26.3	0.488
	24.4	0.504	30.4	0.488		24.4	0.48	26.4	0.488
	24.5	0.504	30.5	0.48		24.5	0.496	26.5	0.488
	24.6	0.504	30.6	0.496		24.6	0.48	26.6	0.496
	24.7	0.504	30.7	0.488		24.7	0.488	26.7	0.488
	24.8	0.504	30.8	0.48		24.8	0.48	26.8	0.496
	24.9	0.504	30.9	0.488		24.9	0.488	26.9	0.488
	25	0.512	31	0.472		25	0.488	27	0.496
	25.1	0.504	31.1	0.488		25.1	0.496	27.1	0.48
	25.2	0.504	31.2	0.488		25.2	0.488	27.2	0.488
	25.3	0.504	31.3	0.48		25.3	0.48	27.3	0.488
	25.4	0.496	31.4	0.48		25.4	0.496	27.4	0.496
	25.5	0.504	31.5	0.48		25.5	0.488	27.5	0.488
	25.6	0.504	31.6	0.488		25.6	0.496	27.6	0.488
	25.7	0.496	31.7	0.488		25.7	0.488	27.7	0.488
	25.8	0.496	31.8	0.496		25.8	0.48	27.8	0.488
	25.9	0.504	31.9	0.48		25.9	0.48	27.9	0.496
	26	0.504	32	0.488		26	0.48	28	0.488
	26.1	0.512	32.1	0.48		26.1	0.488	28.1	0.48
	26.2	0.504	32.2	0.48		26.2	0.496	28.2	0.48
	26.3	0.504	32.3	0.48		26.3	0.48	28.3	0.496
	26.4	0.504	32.4	0.48		26.4	0.48	28.4	0.48
	26.5	0.504	32.5	0.488		26.5	0.488	28.5	0.48
	26.6	0.496	32.6	0.488		26.6	0.48	28.6	0.488
	26.7	0.504	32.7	0.48		26.7	0.48	28.7	0.48
	26.8	0.512	32.8	0.488		26.8	0.488	28.8	0.488
	26.9	0.496	32.9	0.488		26.9	0.472	28.9	0.488
	27	0.496	33	0.496		27	0.48	29	0.496
	27.1	0.496	33.1	0.48		27.1	0.488	29.1	0.488
	27.2	0.504	33.2	0.48		27.2	0.488	29.2	0.496
	27.3	0.504	33.3	0.48		27.3	0.48	29.3	0.496
	27.4	0.496	33.4	0.48		27.4	0.48	29.4	0.496
	27.5	0.496	33.5	0.48		27.5	0.488	29.5	0.488
	27.6	0.496	33.6	0.488		27.6	0.48	29.6	0.496
	27.7	0.496	33.7	0.48		27.7	0.488	29.7	0.48
	27.8	0.504	33.8	0.488		27.8	0.48	29.8	0.488
	27.9	0.496	33.9	0.488		27.9	0.472	29.9	0.488
	28	0.504	34	0.48		28	0.48	30	0.488
	28.1	0.504	34.1	0.48		28.1	0.488	30.1	0.48
	28.2	0.496	34.2	0.488		28.2	0.48	30.2	0.496
	28.3	0.496	34.3	0.488		28.3	0.48	30.3	0.488
	28.4	0.488	34.4	0.48		28.4	0.488	30.4	0.488
	28.5	0.504	34.5	0.48		28.5	0.488	30.5	0.496
	28.6	0.496	34.6	0.48		28.6	0.48	30.6	0.488
	28.7	0.504	34.7	0.48		28.7	0.48	30.7	0.488
	28.8	0.496	34.8	0.496		28.8	0.488	30.8	0.488
	28.9	0.504	34.9	0.48		28.9	0.488	30.9	0.488
	29	0.504	35	0.48		29	0.48	31	0.488
	29.1	0.496	35.1	0.48		29.1	0.488	31.1	0.48
	29.2	0.504	35.2	0.488		29.2	0.48	31.2	0.48
	29.3	0.496	35.3	0.472		29.3	0.488	31.3	0.48
	29.4	0.504	35.4	0.48		29.4	0.472	31.4	0.488
	29.5	0.496	35.5	0.48		29.5	0.48	31.5	0.48
	29.6	0.504	35.6	0.48		29.6	0.48	31.6	0.48
	29.7	0.496	35.7	0.488		29.7	0.48	31.7	0.48
	29.8	0.504	35.8	0.488		29.8	0.48	31.8	0.488
	29.9	0.496	35.9	0.48		29.9	0.48	31.9	0.48
	30	0.496	36	0.48		30	0.488	32	0.488
	30.1	0.504	36.1	0.48		30.1	0.48	32.1	0.48
	30.2	0.496	36.2	0.488		30.2	0.488	32.2	0.48
	30.3	0.504	36.3	0.48		30.3	0.48	32.3	0.488
	30.4	0.488	36.4	0.48		30.4	0.48	32.4	0.496
	30.5	0.504	36.5	0.48		30.5	0.48	32.5	0.48
	30.6	0.488	36.6	0.488		30.6	0.48	32.6	0.488
	30.7	0.496	36.7	0.488		30.7	0.48	32.7	0.48
	30.8	0.496	36.8	0.48		30.8	0.48	32.8	0.488
	30.9	0.496	36.9	0.48		30.9	0.48	32.9	0.48
	31	0.488	37	0.488		31	0.48	33	0.488
	31.1	0.504	37.1	0.48		31.1	0.48	33.1	0.488
	31.2	0.504	37.2	0.488		31.2	0.48	33.2	0.48
	31.3	0.496	37.3	0.48		31.3	0.48	33.3	0.48
	31.4	0.504	37.4	0.48		31.4	0.48	33.4	0.48
	31.5	0.496	37.5	0.48		31.5	0.48	33.5	0.488
	31.6	0.504	37.6	0.48		31.6	0.48	33.6	0.48
	31.7	0.504	37.7	0.488		31.7	0.48	33.7	0.488
	31.8	0.496	37.8	0.48		31.8	0.48	33.8	0.48
	31.9	0.504	37.9	0.48		31.9	0.48	33.9	0.488
	32	0.496	38	0.48		32	0.48	34	0.488
	32.1	0.488	38.1	0.48		32.1	0.48	34.1	0.488
	32.2	0.488	38.2	0.488		32.2	0.488	34.2	0.488
	32.3	0.496	38.3	0.48		32.3	0.48	34.3	0.496
	32.4	0.504	38.4	0.48		32.4	0.488	34.4	0.48
	32.5	0.496	38.5	0.488		32.5	0.48	34.5	0.488
	32.6	0.496	38.6	0.488		32.6	0.48	34.6	0.48
	32.7	0.496	38.7	0.48		32.7	0.488	34.7	0.48
	32.8	0.488	38.8	0.48		32.8	0.48	34.8	0.48
	32.9	0.496	38.9	0.48		32.9	0.48	34.9	0.48
	33	0.496	39	0.48		33	0.472	35	0.488
	33.1	0.504	39.1	0.488		33.1	0.48	35.1	0.48
	33.2	0.488	39.2	0.48		33.2	0.472	35.2	0.488
	33.3	0.496	39.3	0.472		33.3	0.48	35.3	0.48
	33.4	0.488	39.4	0.48		33.4	0.48	35.4	0.48
	33.5	0.496	39.5	0.472		33.5	0.48	35.5	0.48
	33.6	0.496	39.6	0.48		33.6	0.488	35.6	0.48
	33.7	0.504	39.7	0.48		33.7	0.48	35.7	0.48
	33.8	0.496	39.8	0.48		33.8	0.48	35.8	0.48
	33.9	0.496	39.9	0.488		33.9	0.488	35.9	0.48
	34	0.504	40	0.48		34	0.48	36	0.48
	34.1	0.504	40.1	0.488		34.1	0.48	36.1	0.48
	34.2	0.488	40.2	0.488		34.2	0.472	36.2	0.488
	34.3	0.496	40.3	0.472		34.3	0.48	36.3	0.48
	34.4	0.496	40.4	0.48		34.4	0.48	36.4	0.48
	34.5	0.488	40.5	0.48		34.5	0.488	36.5	0.488
	34.6	0.496	40.6	0.48		34.6	0.48	36.6	0.48
	34.7	0.496	40.7	0.488		34.7	0.48	36.7	0.48
	34.8	0.504	40.8	0.488		34.8	0.48	36.8	0.488
	34.9	0.496	40.9	0.48		34.9	0.48	36.9	0.48
	35	0.496	41	0.496		35	0.48	37	0.48
	35.1	0.496	41.1	0.472		35.1	0.48	37.1	0.48
	35.2	0.488	41.2	0.48		35.2	0.472	37.2	0.48
	35.3	0.496	41.3	0.48		35.3	0.48	37.3	0.488
	35.4	0.496	41.4	0.48		35.4	0.48	37.4	0.488
	35.5	0.496	41.5	0.488		35.5	0.472	37.5	0.48
	35.6	0.488	41.6	0.48		35.6	0.48	37.6	0.488
	35.7	0.496	41.7	0.48		35.7	0.472	37.7	0.488
	35.8	0.504	41.8	0.48		35.8	0.472	37.8	0.48
	35.9	0.496	41.9	0.48		35.9	0.48	37.9	0.48
	36	0.488	42	0.48		36	0.472	38	0.488
	36.1	0.496	42.1	0.48		36.1	0.48	38.1	0.48
	36.2	0.488	42.2	0.488		36.2	0.472	38.2	0.48
	36.3	0.496	42.3	0.48		36.3	0.488	38.3	0.48
	36.4	0.496	42.4	0.48		36.4	0.48	38.4	0.48
	36.5	0.496	42.5	0.48		36.5	0.472	38.5	0.48
	36.6	0.496	42.6	0.488		36.6	0.48	38.6	0.48
	36.7	0.496	42.7	0.48		36.7	0.48	38.7	0.48
	36.8	0.496	42.8	0.48		36.8	0.48	38.8	0.48
	36.9	0.488	42.9	0.472		36.9	0.48	38.9	0.48
	37	0.496	43	0.48		37	0.48	39	0.488
	37.1	0.488	43.1	0.48		37.1	0.48	39.1	0.48
	37.2	0.496	43.2	0.488		37.2	0.48	39.2	0.488
	37.3	0.488	43.3	0.488		37.3	0.48	39.3	0.48
	37.4	0.496	43.4	0.48		37.4	0.48	39.4	0.48
	37.5	0.488	43.5	0.48		37.5	0.472	39.5	0.472
	37.6	0.488	43.6	0.48		37.6	0.48	39.6	0.48
	37.7	0.496	43.7	0.48		37.7	0.472	39.7	0.48
	37.8	0.488	43.8	0.48		37.8	0.472	39.8	0.472
	37.9	0.488	43.9	0.472		37.9	0.48	39.9	0.472
	38	0.496	44	0.48		38	0.472	40	0.48
	38.1	0.488	44.1	0.48		38.1	0.48	40.1	0.48
	38.2	0.504	44.2	0.48		38.2	0.472	40.2	0.48
	38.3	0.488	44.3	0.488		38.3	0.48	40.3	0.48
	38.4	0.496	44.4	0.48		38.4	0.488	40.4	0.48
	38.5	0.488	44.5	0.48		38.5	0.472	40.5	0.472
	38.6	0.488	44.6	0.472		38.6	0.48	40.6	0.472
	38.7	0.496	44.7	0.464		38.7	0.472	40.7	0.488
	38.8	0.496	44.8	0.48		38.8	0.48	40.8	0.48
	38.9	0.488	44.9	0.488		38.9	0.48	40.9	0.472
	39	0.488	45	0.472		39	0.48	41	0.48
	39.1	0.488	45.1	0.48		39.1	0.48	41.1	0.48
	39.2	0.488	45.2	0.472		39.2	0.48	41.2	0.488
	39.3	0.488	45.3	0.48		39.3	0.472	41.3	0.48
	39.4	0.496	45.4	0.472		39.4	0.472	41.4	0.48
	39.5	0.496	45.5	0.488		39.5	0.496	41.5	0.488
	39.6	0.496	45.6	0.472		39.6	0.48	41.6	0.48
	39.7	0.496	45.7	0.48		39.7	0.48	41.7	0.472
	39.8	0.488	45.8	0.48		39.8	0.48	41.8	0.472
	39.9	0.488	45.9	0.472		39.9	0.48	41.9	0.488
	40	0.488	46	0.48		40	0.48	42	0.48
	40.1	0.48	46.1	0.48		40.1	0.472	42.1	0.48
	40.2	0.488	46.2	0.472		40.2	0.48	42.2	0.472
	40.3	0.496	46.3	0.48		40.3	0.48	42.3	0.48
	40.4	0.496	46.4	0.472		40.4	0.48	42.4	0.48
	40.5	0.496	46.5	0.488		40.5	0.48	42.5	0.48
	40.6	0.48	46.6	0.48		40.6	0.48	42.6	0.488
	40.7	0.496	46.7	0.48		40.7	0.472	42.7	0.48
	40.8	0.488	46.8	0.488		40.8	0.472	42.8	0.48
	40.9	0.496	46.9	0.48		40.9	0.48	42.9	0.48
	41	0.48	47	0.472		41	0.472	43	0.48
	41.1	0.496	47.1	0.48		41.1	0.464	43.1	0.48
	41.2	0.488	47.2	0.48		41.2	0.472	43.2	0.48
	41.3	0.488	47.3	0.48		41.3	0.48	43.3	0.48
	41.4	0.496	47.4	0.472		41.4	0.48	43.4	0.48
	41.5	0.488	47.5	0.48		41.5	0.464	43.5	0.48
	41.6	0.488	47.6	0.48		41.6	0.48	43.6	0.48
	41.7	0.496	47.7	0.48		41.7	0.48	43.7	0.488
	41.8	0.488	47.8	0.488		41.8	0.48	43.8	0.48
	41.9	0.488	47.9	0.464		41.9	0.48	43.9	0.48
	42	0.496	48	0.48		42	0.48	44	0.48
	42.1	0.488	48.1	0.472		42.1	0.472	44.1	0.48
	42.2	0.496	48.2	0.472		42.2	0.48	44.2	0.48
	42.3	0.488	48.3	0.48		42.3	0.48	44.3	0.48
	42.4	0.488	48.4	0.488		42.4	0.48	44.4	0.48
	42.5	0.496	48.5	0.48		42.5	0.48	44.5	0.48
	42.6	0.496	48.6	0.48		42.6	0.488	44.6	0.48
	42.7	0.48	48.7	0.48		42.7	0.48	44.7	0.48
	42.8	0.496	48.8	0.48		42.8	0.48	44.8	0.48
	42.9	0.488	48.9	0.472		42.9	0.48	44.9	0.488
	43	0.488	49	0.48		43	0.48	45	0.48
	43.1	0.48	49.1	0.472		43.1	0.472	45.1	0.488
	43.2	0.496	49.2	0.48		43.2	0.472	45.2	0.472
	43.3	0.488	49.3	0.488		43.3	0.48	45.3	0.48
	43.4	0.488	49.4	0.472		43.4	0.48	45.4	0.48
	43.5	0.488	49.5	0.48		43.5	0.48	45.5	0.48
	43.6	0.488	49.6	0.472		43.6	0.488	45.6	0.48
	43.7	0.488	49.7	0.472		43.7	0.48	45.7	0.48
	43.8	0.488	49.8	0.472		43.8	0.472	45.8	0.48
	43.9	0.48	49.9	0.48		43.9	0.472	45.9	0.48
	44	0.488	50	0.48		44	0.472	46	0.48
	44.1	0.488	50.1	0.48		44.1	0.48	46.1	0.48
	44.2	0.488	50.2	0.472		44.2	0.472	46.2	0.472
	44.3	0.488	50.3	0.48		44.3	0.48	46.3	0.472
	44.4	0.496	50.4	0.48		44.4	0.48	46.4	0.48
	44.5	0.48	50.5	0.48		44.5	0.472	46.5	0.48
	44.6	0.488	50.6	0.48		44.6	0.472	46.6	0.48
	44.7	0.488	50.7	0.472		44.7	0.472	46.7	0.48
	44.8	0.496	50.8	0.472		44.8	0.48	46.8	0.48
	44.9	0.496	50.9	0.48		44.9	0.464	46.9	0.488
	45	0.488	51	0.472		45	0.472	47	0.48
	45.1	0.496	51.1	0.48		45.1	0.48	47.1	0.48
	45.2	0.496	51.2	0.48		45.2	0.472	47.2	0.464
	45.3	0.488	51.3	0.472		45.3	0.48	47.3	0.472
	45.4	0.488	51.4	0.48		45.4	0.472	47.4	0.472
	45.5	0.48	51.5	0.48		45.5	0.48	47.5	0.472
	45.6	0.488	51.6	0.48		45.6	0.472	47.6	0.472
	45.7	0.496	51.7	0.472		45.7	0.48	47.7	0.48
	45.8	0.48	51.8	0.488		45.8	0.48	47.8	0.48
	45.9	0.488	51.9	0.48		45.9	0.48	47.9	0.472
	46	0.496	52	0.472		46	0.48	48	0.48
	46.1	0.488	52.1	0.472		46.1	0.48	48.1	0.48
	46.2	0.488	52.2	0.472		46.2	0.48	48.2	0.472
	46.3	0.488	52.3	0.472		46.3	0.472	48.3	0.48
	46.4	0.488	52.4	0.48		46.4	0.48	48.4	0.48
	46.5	0.48	52.5	0.48		46.5	0.48	48.5	0.48
	46.6	0.488	52.6	0.48		46.6	0.48	48.6	0.48
	46.7	0.488	52.7	0.48		46.7	0.48	48.7	0.48
	46.8	0.488	52.8	0.48		46.8	0.48	48.8	0.488
	46.9	0.48	52.9	0.48		46.9	0.488	48.9	0.48
	47	0.488	53	0.48		47	0.472	49	0.48
	47.1	0.496	53.1	0.48		47.1	0.48	49.1	0.48
	47.2	0.488	53.2	0.48		47.2	0.472	49.2	0.48
	47.3	0.488	53.3	0.48		47.3	0.472	49.3	0.48
	47.4	0.488	53.4	0.472		47.4	0.472	49.4	0.48
	47.5	0.48	53.5	0.472		47.5	0.48	49.5	0.48
	47.6	0.504	53.6	0.48		47.6	0.472	49.6	0.48
	47.7	0.488	53.7	0.48		47.7	0.472	49.7	0.48
	47.8	0.488	53.8	0.48		47.8	0.472	49.8	0.488
	47.9	0.496	53.9	0.472		47.9	0.472	49.9	0.48
	48	0.48	54	0.48		48	0.48	50	0.48
	48.1	0.48	54.1	0.48		48.1	0.48	50.1	0.464
	48.2	0.488	54.2	0.48		48.2	0.472	50.2	0.472
	48.3	0.48	54.3	0.48		48.3	0.48	50.3	0.472
	48.4	0.496	54.4	0.464		48.4	0.48	50.4	0.472
	48.5	0.496	54.5	0.48		48.5	0.472	50.5	0.48
	48.6	0.496	54.6	0.472		48.6	0.488	50.6	0.488
	48.7	0.488	54.7	0.472		48.7	0.472	50.7	0.48
	48.8	0.488	54.8	0.48		48.8	0.472	50.8	0.472
	48.9	0.488	54.9	0.48		48.9	0.48	50.9	0.48
	49	0.488	55	0.48		49	0.472	51	0.48
	49.1	0.488	55.1	0.488		49.1	0.472	51.1	0.48
	49.2	0.488	55.2	0.48		49.2	0.472	51.2	0.48
	49.3	0.48	55.3	0.472		49.3	0.48	51.3	0.48
	49.4	0.48	55.4	0.472		49.4	0.472	51.4	0.472
	49.5	0.488	55.5	0.48		49.5	0.488	51.5	0.472
	49.6	0.496	55.6	0.472		49.6	0.464	51.6	0.48
	49.7	0.496	55.7	0.472		49.7	0.48	51.7	0.48
	49.8	0.488	55.8	0.48		49.8	0.48	51.8	0.472
	49.9	0.488	55.9	0.48		49.9	0.48	51.9	0.472
	50	0.488	56	0.48		50	0.472	52	0.48
	50.1	0.48	56.1	0.48		50.1	0.48	52.1	0.472
	50.2	0.48	56.2	0.48		50.2	0.48	52.2	0.472
	50.3	0.488	56.3	0.48		50.3	0.48	52.3	0.464
	50.4	0.488	56.4	0.48		50.4	0.472	52.4	0.48
	50.5	0.496	56.5	0.48		50.5	0.48	52.5	0.48
	50.6	0.48	56.6	0.488		50.6	0.472	52.6	0.48
	50.7	0.488	56.7	0.472		50.7	0.488	52.7	0.48
	50.8	0.488	56.8	0.48		50.8	0.48	52.8	0.472
	50.9	0.488	56.9	0.488		50.9	0.48	52.9	0.472
	51	0.496	57	0.48		51	0.472	53	0.48
	51.1	0.48	57.1	0.472		51.1	0.472	53.1	0.48
	51.2	0.488	57.2	0.48		51.2	0.48	53.2	0.48
	51.3	0.488	57.3	0.48		51.3	0.472	53.3	0.48
	51.4	0.496	57.4	0.48		51.4	0.472	53.4	0.472
	51.5	0.488	57.5	0.48		51.5	0.472	53.5	0.472
	51.6	0.488	57.6	0.48		51.6	0.48	53.6	0.48
	51.7	0.488	57.7	0.472		51.7	0.48	53.7	0.48
	51.8	0.488	57.8	0.48		51.8	0.48	53.8	0.472
	51.9	0.496	57.9	0.48		51.9	0.48	53.9	0.488
	52	0.48	58	0.488		52	0.48	54	0.472
	52.1	0.488	58.1	0.48		52.1	0.464	54.1	0.488
	52.2	0.48	58.2	0.464		52.2	0.472	54.2	0.464
	52.3	0.488	58.3	0.48		52.3	0.488	54.3	0.48
	52.4	0.488	58.4	0.488		52.4	0.48	54.4	0.48
	52.5	0.488	58.5	0.48		52.5	0.472	54.5	0.488
	52.6	0.48	58.6	0.464		52.6	0.472	54.6	0.464
	52.7	0.488	58.7	0.488		52.7	0.48	54.7	0.48
	52.8	0.48	58.8	0.48		52.8	0.48	54.8	0.472
	52.9	0.504	58.9	0.472		52.9	0.472	54.9	0.48
	53	0.488	59	0.48		53	0.48	55	0.48
	53.1	0.488	59.1	0.472		53.1	0.48	55.1	0.48
	53.2	0.48	59.2	0.48		53.2	0.472	55.2	0.48
	53.3	0.488	59.3	0.48		53.3	0.48	55.3	0.488
	53.4	0.488	59.4	0.48		53.4	0.48	55.4	0.48
	53.5	0.488	59.5	0.48		53.5	0.48	55.5	0.48
	53.6	0.488	59.6	0.488		53.6	0.48	55.6	0.48
	53.7	0.48	59.7	0.48		53.7	0.472	55.7	0.488
	53.8	0.48	59.8	0.48		53.8	0.472	55.8	0.48
	53.9	0.48	59.9	0.472		53.9	0.472	55.9	0.48
	54	0.48	60	0.48		54	0.472	56	0.48
	54.1	0.488	60.1	0.48		54.1	0.472	56.1	0.48
	54.2	0.472	60.2	0.472		54.2	0.48	56.2	0.472
	54.3	0.48	60.3	0.48		54.3	0.48	56.3	0.48
	54.4	0.48	60.4	0.48		54.4	0.48	56.4	0.488
	54.5	0.488	60.5	0.48		54.5	0.472	56.5	0.48
	54.6	0.48	60.6	0.48		54.6	0.48	56.6	0.48
	54.7	0.488	60.7	0.48		54.7	0.48	56.7	0.472
	54.8	0.48	60.8	0.48		54.8	0.48	56.8	0.488
	54.9	0.488	60.9	0.464		54.9	0.48	56.9	0.48
	55	0.48	61	0.48		55	0.472	57	0.48
	55.1	0.488	61.1	0.48		55.1	0.472	57.1	0.48
	55.2	0.48	61.2	0.472		55.2	0.472	57.2	0.472
	55.3	0.48	61.3	0.48		55.3	0.488	57.3	0.472
	55.4	0.488	61.4	0.48		55.4	0.472	57.4	0.48
	55.5	0.488	61.5	0.48		55.5	0.472	57.5	0.472
	55.6	0.48	61.6	0.472		55.6	0.48	57.6	0.48
	55.7	0.488	61.7	0.48		55.7	0.472	57.7	0.472
	55.8	0.488	61.8	0.472		55.8	0.464	57.8	0.472
	55.9	0.48	61.9	0.48		55.9	0.472	57.9	0.48
	56	0.48	62	0.48		56	0.48	58	0.472
	56.1	0.488	62.1	0.48		56.1	0.472	58.1	0.48
	56.2	0.496	62.2	0.472		56.2	0.48	58.2	0.48
	56.3	0.488	62.3	0.48		56.3	0.464	58.3	0.472
	56.4	0.48	62.4	0.48		56.4	0.464	58.4	0.48
	56.5	0.488	62.5	0.48		56.5	0.48	58.5	0.464
	56.6	0.496	62.6	0.48		56.6	0.464	58.6	0.472
	56.7	0.48	62.7	0.48		56.7	0.472	58.7	0.48
	56.8	0.496	62.8	0.472		56.8	0.48	58.8	0.48
	56.9	0.488	62.9	0.48		56.9	0.48	58.9	0.48
	57	0.496	63	0.472		57	0.472	59	0.48
	57.1	0.488	63.1	0.48		57.1	0.472	59.1	0.48
	57.2	0.488	63.2	0.472		57.2	0.48	59.2	0.464
	57.3	0.488	63.3	0.48		57.3	0.472	59.3	0.48
	57.4	0.488	63.4	0.48		57.4	0.48	59.4	0.472
	57.5	0.48	63.5	0.472		57.5	0.472	59.5	0.48
	57.6	0.48	63.6	0.472		57.6	0.48	59.6	0.48
	57.7	0.48	63.7	0.472		57.7	0.472	59.7	0.48
	57.8	0.488	63.8	0.48		57.8	0.48	59.8	0.48
	57.9	0.488	63.9	0.48		57.9	0.48	59.9	0.472
	58	0.48	64	0.48		58	0.48	60	0.48
	58.1	0.488	64.1	0.472		58.1	0.472	60.1	0.48
	58.2	0.48	64.2	0.472		58.2	0.472	60.2	0.48
	58.3	0.48	64.3	0.48		58.3	0.472	60.3	0.48
	58.4	0.488	64.4	0.472		58.4	0.472	60.4	0.472
	58.5	0.48	64.5	0.48		58.5	0.464	60.5	0.48
	58.6	0.472	64.6	0.48		58.6	0.48	60.6	0.48
	58.7	0.48	64.7	0.472		58.7	0.48	60.7	0.472
	58.8	0.48	64.8	0.48		58.8	0.48	60.8	0.48
	58.9	0.488	64.9	0.472		58.9	0.472	60.9	0.48
	59	0.48	65	0.472		59	0.464	61	0.472
	59.1	0.48	65.1	0.48		59.1	0.48	61.1	0.48
	59.2	0.48	65.2	0.472		59.2	0.472	61.2	0.48
	59.3	0.488	65.3	0.48		59.3	0.48	61.3	0.48
	59.4	0.48	65.4	0.48		59.4	0.472	61.4	0.472
	59.5	0.48	65.5	0.48		59.5	0.48	61.5	0.472
	59.6	0.48	65.6	0.472		59.6	0.48	61.6	0.472
	59.7	0.488	65.7	0.472		59.7	0.48	61.7	0.48
	59.8	0.488	65.8	0.48		59.8	0.464	61.8	0.472
	59.9	0.488	65.9	0.48		59.9	0.48	61.9	0.48
	60	0.48	66	0.48		60	0.48	62	0.48
	60.1	0.488	66.1	0.472		60.1	0.472	62.1	0.48
	60.2	0.48	66.2	0.48		60.2	0.48	62.2	0.48
	60.3	0.48	66.3	0.48		60.3	0.472	62.3	0.48
	60.4	0.48	66.4	0.472		60.4	0.48	62.4	0.48
	60.5	0.48	66.5	0.472		60.5	0.472	62.5	0.48
	60.6	0.496	66.6	0.48		60.6	0.472	62.6	0.464
	60.7	0.488	66.7	0.48		60.7	0.48	62.7	0.48
	60.8	0.488	66.8	0.472		60.8	0.48	62.8	0.472
	60.9	0.488	66.9	0.472		60.9	0.48	62.9	0.48
	61	0.488	67	0.48		61	0.488	63	0.48
	61.1	0.48	67.1	0.472		61.1	0.472	63.1	0.48
	61.2	0.488	67.2	0.48		61.2	0.488	63.2	0.48
	61.3	0.48	67.3	0.48		61.3	0.48	63.3	0.472
	61.4	0.48	67.4	0.48		61.4	0.464	63.4	0.48
	61.5	0.48	67.5	0.472		61.5	0.472	63.5	0.48
	61.6	0.496	67.6	0.464		61.6	0.472	63.6	0.48
	61.7	0.488	67.7	0.48		61.7	0.48	63.7	0.488
	61.8	0.488	67.8	0.48		61.8	0.464	63.8	0.472
	61.9	0.488	67.9	0.464		61.9	0.472	63.9	0.472
	62	0.488	68	0.472		62	0.472	64	0.472
	62.1	0.488	68.1	0.472		62.1	0.48	64.1	0.472
	62.2	0.496	68.2	0.472		62.2	0.472	64.2	0.472
	62.3	0.48	68.3	0.472		62.3	0.48	64.3	0.472
	62.4	0.488	68.4	0.488		62.4	0.472	64.4	0.48
	62.5	0.48	68.5	0.472		62.5	0.464	64.5	0.48
	62.6	0.488	68.6	0.472		62.6	0.472	64.6	0.472
	62.7	0.488	68.7	0.48		62.7	0.48	64.7	0.48
	62.8	0.48	68.8	0.48		62.8	0.472	64.8	0.488
	62.9	0.488	68.9	0.472		62.9	0.48	64.9	0.472
	63	0.488	69	0.488		63	0.48	65	0.488
	63.1	0.48	69.1	0.488		63.1	0.48	65.1	0.488
	63.2	0.472	69.2	0.48		63.2	0.48	65.2	0.48
	63.3	0.488	69.3	0.48		63.3	0.48	65.3	0.48
	63.4	0.48	69.4	0.472		63.4	0.48	65.4	0.48
	63.5	0.48	69.5	0.496		63.5	0.472	65.5	0.472
	63.6	0.48	69.6	0.472		63.6	0.48	65.6	0.472
	63.7	0.48	69.7	0.48		63.7	0.48	65.7	0.48
	63.8	0.488	69.8	0.472		63.8	0.472	65.8	0.472
	63.9	0.488	69.9	0.48		63.9	0.48	65.9	0.48
	64	0.48	70	0.472		64	0.472	66	0.48
	64.1	0.48	70.1	0.48		64.1	0.472	66.1	0.48
	64.2	0.48	70.2	0.48		64.2	0.464	66.2	0.472
	64.3	0.48	70.3	0.48		64.3	0.472	66.3	0.472
	64.4	0.48	70.4	0.48		64.4	0.464	66.4	0.472
	64.5	0.48	70.5	0.48		64.5	0.464	66.5	0.48
	64.6	0.48	70.6	0.48		64.6	0.464	66.6	0.48
	64.7	0.48	70.7	0.48		64.7	0.472	66.7	0.472
	64.8	0.472	70.8	0.48		64.8	0.48	66.8	0.48
	64.9	0.488	70.9	0.472		64.9	0.472	66.9	0.472
	65	0.48	71	0.48		65	0.48	67	0.472
	65.1	0.48	71.1	0.48		65.1	0.472	67.1	0.48
	65.2	0.488	71.2	0.488		65.2	0.472	67.2	0.48
	65.3	0.48	71.3	0.488		65.3	0.48	67.3	0.48
	65.4	0.488	71.4	0.48		65.4	0.472	67.4	0.48
	65.5	0.488	71.5	0.48		65.5	0.48	67.5	0.48
	65.6	0.488	71.6	0.472		65.6	0.488	67.6	0.48
	65.7	0.496	71.7	0.48		65.7	0.48	67.7	0.472
	65.8	0.488	71.8	0.464		65.8	0.48	67.8	0.464
	65.9	0.48	71.9	0.48		65.9	0.48	67.9	0.472
	66	0.472	72	0.488		66	0.472	68	0.48
	66.1	0.48	72.1	0.48		66.1	0.48	68.1	0.472
	66.2	0.48	72.2	0.48		66.2	0.472	68.2	0.48
	66.3	0.488	72.3	0.48		66.3	0.48	68.3	0.472
	66.4	0.48	72.4	0.48		66.4	0.48	68.4	0.48
	66.5	0.48	72.5	0.48		66.5	0.472	68.5	0.48
	66.6	0.48	72.6	0.48		66.6	0.48	68.6	0.472
	66.7	0.48	72.7	0.48		66.7	0.464	68.7	0.48
	66.8	0.48	72.8	0.48		66.8	0.472	68.8	0.472
	66.9	0.48	72.9	0.48		66.9	0.472	68.9	0.48
	67	0.48	73	0.472		67	0.472	69	0.472
	67.1	0.48	73.1	0.48		67.1	0.48	69.1	0.48
	67.2	0.48	73.2	0.472		67.2	0.464	69.2	0.48
	67.3	0.488	73.3	0.48		67.3	0.472	69.3	0.48
	67.4	0.48	73.4	0.48		67.4	0.472	69.4	0.48
	67.5	0.48	73.5	0.472		67.5	0.48	69.5	0.48
	67.6	0.48	73.6	0.472		67.6	0.472	69.6	0.48
	67.7	0.488	73.7	0.48		67.7	0.472	69.7	0.48
	67.8	0.48	73.8	0.48		67.8	0.472	69.8	0.48
	67.9	0.472	73.9	0.48		67.9	0.472	69.9	0.48
	68	0.48	74	0.472		68	0.48	70	0.48
	68.1	0.48	74.1	0.464		68.1	0.48	70.1	0.48
	68.2	0.488	74.2	0.488		68.2	0.48	70.2	0.48
	68.3	0.48	74.3	0.48		68.3	0.472	70.3	0.464
	68.4	0.488	74.4	0.472		68.4	0.48	70.4	0.472
	68.5	0.472	74.5	0.472		68.5	0.472	70.5	0.48
	68.6	0.48	74.6	0.48		68.6	0.464	70.6	0.464
	68.7	0.48	74.7	0.48		68.7	0.472	70.7	0.48
	68.8	0.488	74.8	0.48		68.8	0.472	70.8	0.472
	68.9	0.496	74.9	0.48		68.9	0.472	70.9	0.48
	69	0.48	75	0.48		69	0.472	71	0.472
	69.1	0.488	75.1	0.48		69.1	0.472	71.1	0.472
	69.2	0.48	75.2	0.472		69.2	0.472	71.2	0.48
	69.3	0.48	75.3	0.48		69.3	0.472	71.3	0.48
	69.4	0.48	75.4	0.48		69.4	0.48	71.4	0.48
	69.5	0.488	75.5	0.464		69.5	0.464	71.5	0.48
	69.6	0.48	75.6	0.488		69.6	0.464	71.6	0.48
	69.7	0.48	75.7	0.48		69.7	0.464	71.7	0.472
	69.8	0.48	75.8	0.48		69.8	0.472	71.8	0.48
	69.9	0.464	75.9	0.48		69.9	0.48	71.9	0.48
	70	0.48	76	0.48		70	0.48	72	0.48
	70.1	0.48	76.1	0.48		70.1	0.472	72.1	0.48
	70.2	0.472	76.2	0.472		70.2	0.472	72.2	0.48
	70.3	0.48	76.3	0.48		70.3	0.472	72.3	0.472
	70.4	0.48	76.4	0.48		70.4	0.48	72.4	0.48
	70.5	0.488	76.5	0.48		70.5	0.464	72.5	0.472
	70.6	0.48	76.6	0.488		70.6	0.472	72.6	0.48
	70.7	0.48	76.7	0.48		70.7	0.472	72.7	0.48
	70.8	0.48	76.8	0.472		70.8	0.472	72.8	0.48
	70.9	0.48	76.9	0.48		70.9	0.48	72.9	0.472
	71	0.488	77	0.48		71	0.472	73	0.48
	71.1	0.48	77.1	0.464		71.1	0.48	73.1	0.464
	71.2	0.48	77.2	0.48		71.2	0.472	73.2	0.48
	71.3	0.48	77.3	0.472		71.3	0.48	73.3	0.48
	71.4	0.488	77.4	0.48		71.4	0.48	73.4	0.48
	71.5	0.48	77.5	0.48		71.5	0.48	73.5	0.48
	71.6	0.472	77.6	0.48		71.6	0.48	73.6	0.472
	71.7	0.48	77.7	0.48		71.7	0.48	73.7	0.472
	71.8	0.48	77.8	0.472		71.8	0.48	73.8	0.472
	71.9	0.48	77.9	0.48		71.9	0.472	73.9	0.48
	72	0.48	78	0.488		72	0.472	74	0.472
	72.1	0.48	78.1	0.464		72.1	0.48	74.1	0.472
	72.2	0.48	78.2	0.488		72.2	0.48	74.2	0.472
	72.3	0.472	78.3	0.48		72.3	0.472	74.3	0.48
	72.4	0.488	78.4	0.48		72.4	0.472	74.4	0.48
	72.5	0.472	78.5	0.488		72.5	0.48	74.5	0.48
	72.6	0.488	78.6	0.472		72.6	0.472	74.6	0.464
	72.7	0.472	78.7	0.488		72.7	0.472	74.7	0.472
	72.8	0.488	78.8	0.48		72.8	0.48	74.8	0.472
	72.9	0.488	78.9	0.472		72.9	0.472	74.9	0.472
	73	0.48	79	0.472		73	0.472	75	0.472
	73.1	0.48	79.1	0.48		73.1	0.472	75.1	0.472
	73.2	0.488	79.2	0.48		73.2	0.456	75.2	0.464
	73.3	0.48	79.3	0.472		73.3	0.472	75.3	0.48
	73.4	0.48	79.4	0.472		73.4	0.472	75.4	0.472
	73.5	0.488	79.5	0.48		73.5	0.48	75.5	0.48
	73.6	0.48	79.6	0.472		73.6	0.464	75.6	0.48
	73.7	0.488	79.7	0.48		73.7	0.472	75.7	0.48
	73.8	0.48	79.8	0.48		73.8	0.472	75.8	0.48
	73.9	0.48	79.9	0.472		73.9	0.472	75.9	0.472
	74	0.48	80	0.472		74	0.48	76	0.472
	74.1	0.488	80.1	0.48		74.1	0.48	76.1	0.472
	74.2	0.48	80.2	0.48		74.2	0.472	76.2	0.472
	74.3	0.488	80.3	0.472		74.3	0.464	76.3	0.48
	74.4	0.48	80.4	0.48		74.4	0.48	76.4	0.48
	74.5	0.48	80.5	0.48		74.5	0.472	76.5	0.48
	74.6	0.472	80.6	0.472		74.6	0.472	76.6	0.472
	74.7	0.488	80.7	0.464		74.7	0.464	76.7	0.472
	74.8	0.48	80.8	0.472		74.8	0.48	76.8	0.48
	74.9	0.472	80.9	0.48		74.9	0.464	76.9	0.472
	75	0.48	81	0.464		75	0.472	77	0.48
	75.1	0.48	81.1	0.48		75.1	0.472	77.1	0.48
	75.2	0.488	81.2	0.48		75.2	0.472	77.2	0.48
	75.3	0.48	81.3	0.48		75.3	0.472	77.3	0.48
	75.4	0.48	81.4	0.48		75.4	0.472	77.4	0.472
	75.5	0.488	81.5	0.472		75.5	0.48	77.5	0.48
	75.6	0.48	81.6	0.472		75.6	0.472	77.6	0.48
	75.7	0.48	81.7	0.48		75.7	0.48	77.7	0.48
	75.8	0.48	81.8	0.464		75.8	0.464	77.8	0.48
	75.9	0.48	81.9	0.472		75.9	0.472	77.9	0.472
	76	0.488	82	0.48		76	0.48	78	0.472
	76.1	0.488	82.1	0.48		76.1	0.464	78.1	0.464
	76.2	0.488	82.2	0.48		76.2	0.48	78.2	0.48
	76.3	0.48	82.3	0.48		76.3	0.48	78.3	0.48
	76.4	0.48	82.4	0.48		76.4	0.48	78.4	0.472
	76.5	0.48	82.5	0.48		76.5	0.472	78.5	0.472
	76.6	0.48	82.6	0.472		76.6	0.472	78.6	0.48
	76.7	0.472	82.7	0.488		76.7	0.48	78.7	0.472
	76.8	0.472	82.8	0.48		76.8	0.472	78.8	0.48
	76.9	0.48	82.9	0.48		76.9	0.48	78.9	0.48
	77	0.488	83	0.48		77	0.472	79	0.472
	77.1	0.472	83.1	0.48		77.1	0.464	79.1	0.48
	77.2	0.48	83.2	0.464		77.2	0.472	79.2	0.472
	77.3	0.48	83.3	0.48		77.3	0.464	79.3	0.472
	77.4	0.488	83.4	0.48		77.4	0.48	79.4	0.464
	77.5	0.48	83.5	0.488		77.5	0.464	79.5	0.472
	77.6	0.48	83.6	0.472		77.6	0.472	79.6	0.48
	77.7	0.472	83.7	0.48		77.7	0.464	79.7	0.48
	77.8	0.48	83.8	0.48		77.8	0.48	79.8	0.472
	77.9	0.48	83.9	0.48		77.9	0.472	79.9	0.464
	78	0.48	84	0.48		78	0.48	80	0.472
	78.1	0.48	84.1	0.48		78.1	0.464	80.1	0.48
	78.2	0.48	84.2	0.48		78.2	0.472	80.2	0.48
	78.3	0.48	84.3	0.48		78.3	0.472	80.3	0.472
	78.4	0.48	84.4	0.48		78.4	0.472	80.4	0.48
	78.5	0.48	84.5	0.48		78.5	0.472	80.5	0.48
	78.6	0.48	84.6	0.48		78.6	0.464	80.6	0.48
	78.7	0.48	84.7	0.48		78.7	0.48	80.7	0.472
	78.8	0.48	84.8	0.472		78.8	0.48	80.8	0.472
	78.9	0.48	84.9	0.48		78.9	0.472	80.9	0.472
	79	0.48	85	0.472		79	0.48	81	0.472
	79.1	0.488	85.1	0.472		79.1	0.48	81.1	0.48
	79.2	0.48	85.2	0.472		79.2	0.472	81.2	0.464
	79.3	0.48	85.3	0.472		79.3	0.472	81.3	0.472
	79.4	0.48	85.4	0.472		79.4	0.48	81.4	0.472
	79.5	0.488	85.5	0.472		79.5	0.472	81.5	0.48
	79.6	0.48	85.6	0.464		79.6	0.472	81.6	0.472
	79.7	0.48	85.7	0.48		79.7	0.48	81.7	0.48
	79.8	0.48	85.8	0.48		79.8	0.48	81.8	0.472
	79.9	0.48	85.9	0.472		79.9	0.472	81.9	0.472
	80	0.48	86	0.472		80	0.464	82	0.48
	80.1	0.488	86.1	0.48		80.1	0.464	82.1	0.48
	80.2	0.48	86.2	0.472		80.2	0.472	82.2	0.472
	80.3	0.48	86.3	0.48		80.3	0.472	82.3	0.472
	80.4	0.472	86.4	0.472		80.4	0.464	82.4	0.472
	80.5	0.48	86.5	0.488		80.5	0.48	82.5	0.48
	80.6	0.48	86.6	0.48		80.6	0.464	82.6	0.472
	80.7	0.488	86.7	0.472		80.7	0.48	82.7	0.48
	80.8	0.48	86.8	0.48		80.8	0.472	82.8	0.472
	80.9	0.48	86.9	0.472		80.9	0.48	82.9	0.472
	81	0.488	87	0.472		81	0.48	83	0.464
	81.1	0.488	87.1	0.48		81.1	0.472	83.1	0.472
	81.2	0.48	87.2	0.48		81.2	0.48	83.2	0.472
	81.3	0.488	87.3	0.464		81.3	0.464	83.3	0.472
	81.4	0.472	87.4	0.48		81.4	0.48	83.4	0.472
	81.5	0.488	87.5	0.48		81.5	0.464	83.5	0.472
	81.6	0.496	87.6	0.48		81.6	0.472	83.6	0.48
	81.7	0.48	87.7	0.48		81.7	0.456	83.7	0.48
	81.8	0.472	87.8	0.472		81.8	0.472	83.8	0.48
	81.9	0.48	87.9	0.48		81.9	0.472	83.9	0.48
	82	0.48	88	0.48		82	0.464	84	0.488
	82.1	0.48	88.1	0.472		82.1	0.472	84.1	0.464
	82.2	0.48	88.2	0.48		82.2	0.472	84.2	0.464
	82.3	0.48	88.3	0.472		82.3	0.472	84.3	0.472
	82.4	0.488	88.4	0.48		82.4	0.48	84.4	0.464
	82.5	0.48	88.5	0.472		82.5	0.472	84.5	0.464
	82.6	0.48	88.6	0.48		82.6	0.48	84.6	0.48
	82.7	0.48	88.7	0.48		82.7	0.48	84.7	0.472
	82.8	0.472	88.8	0.48		82.8	0.472	84.8	0.48
	82.9	0.472	88.9	0.472		82.9	0.464	84.9	0.48
	83	0.48	89	0.48		83	0.48	85	0.472
	83.1	0.48	89.1	0.48		83.1	0.472	85.1	0.472
	83.2	0.48	89.2	0.472		83.2	0.472	85.2	0.48
	83.3	0.48	89.3	0.48		83.3	0.464	85.3	0.472
	83.4	0.48	89.4	0.48		83.4	0.48	85.4	0.472
	83.5	0.48	89.5	0.464		83.5	0.456	85.5	0.48
	83.6	0.48	89.6	0.472		83.6	0.464	85.6	0.464
	83.7	0.472	89.7	0.48		83.7	0.472	85.7	0.48
	83.8	0.464	89.8	0.48		83.8	0.472	85.8	0.48
	83.9	0.48	89.9	0.464		83.9	0.472	85.9	0.472
	84	0.488	90	0.48		84	0.472	86	0.48
	84.1	0.48	90.1	0.472		84.1	0.464	86.1	0.48
	84.2	0.48	90.2	0.48		84.2	0.472	86.2	0.48
	84.3	0.48	90.3	0.48		84.3	0.464	86.3	0.48
	84.4	0.48	90.4	0.472		84.4	0.48	86.4	0.472
	84.5	0.48	90.5	0.472		84.5	0.464	86.5	0.472
	84.6	0.48	90.6	0.48		84.6	0.464	86.6	0.48
	84.7	0.488	90.7	0.48		84.7	0.472	86.7	0.464
	84.8	0.48	90.8	0.48		84.8	0.464	86.8	0.472
	84.9	0.488	90.9	0.48		84.9	0.48	86.9	0.464
	85	0.472	91	0.48		85	0.464	87	0.472
	85.1	0.472	91.1	0.48		85.1	0.48	87.1	0.472
	85.2	0.48	91.2	0.48		85.2	0.48	87.2	0.472
	85.3	0.472	91.3	0.48		85.3	0.472	87.3	0.472
	85.4	0.488	91.4	0.472		85.4	0.464	87.4	0.48
	85.5	0.48	91.5	0.48		85.5	0.48	87.5	0.472
	85.6	0.48	91.6	0.48		85.6	0.472	87.6	0.472
	85.7	0.48	91.7	0.48		85.7	0.456	87.7	0.48
	85.8	0.472	91.8	0.472		85.8	0.472	87.8	0.464
	85.9	0.48	91.9	0.464		85.9	0.464	87.9	0.464
	86	0.48	92	0.48		86	0.48	88	0.48
	86.1	0.48	92.1	0.48		86.1	0.472	88.1	0.472
	86.2	0.48	92.2	0.472		86.2	0.472	88.2	0.472
	86.3	0.48	92.3	0.48		86.3	0.472	88.3	0.48
	86.4	0.48	92.4	0.48		86.4	0.472	88.4	0.472
	86.5	0.48	92.5	0.48		86.5	0.464	88.5	0.472
	86.6	0.48	92.6	0.48		86.6	0.48	88.6	0.472
	86.7	0.48	92.7	0.48		86.7	0.472	88.7	0.464
	86.8	0.48	92.8	0.48		86.8	0.48	88.8	0.472
	86.9	0.472	92.9	0.48		86.9	0.472	88.9	0.472
	87	0.48	93	0.472		87	0.464	89	0.48
	87.1	0.48	93.1	0.464		87.1	0.472	89.1	0.456
	87.2	0.48	93.2	0.464		87.2	0.48	89.2	0.472
	87.3	0.48	93.3	0.48		87.3	0.464	89.3	0.48
	87.4	0.48	93.4	0.48		87.4	0.472	89.4	0.48
	87.5	0.48	93.5	0.48		87.5	0.48	89.5	0.48
	87.6	0.48	93.6	0.464		87.6	0.48	89.6	0.48
	87.7	0.48	93.7	0.488		87.7	0.472	89.7	0.472
	87.8	0.48	93.8	0.472		87.8	0.48	89.8	0.472
	87.9	0.48	93.9	0.472		87.9	0.48	89.9	0.464
	88	0.48	94	0.48		88	0.48	90	0.48
	88.1	0.48	94.1	0.472		88.1	0.472	90.1	0.472
	88.2	0.48	94.2	0.472		88.2	0.464	90.2	0.48
	88.3	0.48	94.3	0.472		88.3	0.472	90.3	0.472
	88.4	0.48	94.4	0.48		88.4	0.464	90.4	0.48
	88.5	0.48	94.5	0.472		88.5	0.472	90.5	0.472
	88.6	0.472	94.6	0.48		88.6	0.472	90.6	0.48
	88.7	0.48	94.7	0.48		88.7	0.48	90.7	0.472
	88.8	0.48	94.8	0.472		88.8	0.472	90.8	0.472
	88.9	0.48	94.9	0.472		88.9	0.472	90.9	0.464
	89	0.48	95	0.48		89	0.464	91	0.472
	89.1	0.488	95.1	0.472		89.1	0.472	91.1	0.464
	89.2	0.472	95.2	0.464		89.2	0.464	91.2	0.472
	89.3	0.48	95.3	0.48		89.3	0.472	91.3	0.472
	89.4	0.48	95.4	0.472		89.4	0.472	91.4	0.48
	89.5	0.472	95.5	0.472		89.5	0.472	91.5	0.472
	89.6	0.488	95.6	0.472		89.6	0.472	91.6	0.48
	89.7	0.472	95.7	0.464		89.7	0.472	91.7	0.472
	89.8	0.48	95.8	0.472		89.8	0.48	91.8	0.48
	89.9	0.48	95.9	0.472		89.9	0.48	91.9	0.48
	90	0.48	96	0.472		90	0.48	92	0.472
	90.1	0.488	96.1	0.464		90.1	0.464	92.1	0.48
	90.2	0.48	96.2	0.48		90.2	0.472	92.2	0.472
	90.3	0.48	96.3	0.48		90.3	0.48	92.3	0.472
	90.4	0.48	96.4	0.48		90.4	0.48	92.4	0.464
	90.5	0.48	96.5	0.48		90.5	0.472	92.5	0.48
	90.6	0.472	96.6	0.472		90.6	0.48	92.6	0.472
	90.7	0.48	96.7	0.472		90.7	0.472	92.7	0.464
	90.8	0.472	96.8	0.48		90.8	0.472	92.8	0.48
	90.9	0.488	96.9	0.48		90.9	0.464	92.9	0.472
	91	0.48	97	0.472		91	0.472	93	0.472
	91.1	0.48	97.1	0.48		91.1	0.472	93.1	0.48
	91.2	0.48	97.2	0.472		91.2	0.48	93.2	0.48
	91.3	0.48	97.3	0.48		91.3	0.472	93.3	0.48
	91.4	0.488	97.4	0.472		91.4	0.48	93.4	0.48
	91.5	0.48	97.5	0.472		91.5	0.472	93.5	0.48
	91.6	0.472	97.6	0.48		91.6	0.472	93.6	0.48
	91.7	0.48	97.7	0.472		91.7	0.48	93.7	0.472
	91.8	0.48	97.8	0.472		91.8	0.464	93.8	0.48
	91.9	0.48	97.9	0.472		91.9	0.464	93.9	0.472
	92	0.48	98	0.472		92	0.472	94	0.48
	92.1	0.48	98.1	0.48		92.1	0.472	94.1	0.472
	92.2	0.48	98.2	0.472		92.2	0.48	94.2	0.472
	92.3	0.48	98.3	0.472		92.3	0.464	94.3	0.48
	92.4	0.472	98.4	0.472		92.4	0.48	94.4	0.472
	92.5	0.488	98.5	0.472		92.5	0.48	94.5	0.472
	92.6	0.48	98.6	0.48		92.6	0.464	94.6	0.48
	92.7	0.48	98.7	0.472		92.7	0.464	94.7	0.472
	92.8	0.48	98.8	0.472		92.8	0.472	94.8	0.48
	92.9	0.488	98.9	0.48		92.9	0.472	94.9	0.464
	93	0.48	99	0.48		93	0.472	95	0.472
	93.1	0.48	99.1	0.48		93.1	0.472	95.1	0.472
	93.2	0.48	99.2	0.472		93.2	0.472	95.2	0.472
	93.3	0.472	99.3	0.472		93.3	0.472	95.3	0.472
	93.4	0.472	99.4	0.472		93.4	0.472	95.4	0.48
	93.5	0.48	99.5	0.48		93.5	0.464	95.5	0.472
	93.6	0.48	99.6	0.472		93.6	0.472	95.6	0.472
	93.7	0.48	99.7	0.48		93.7	0.48	95.7	0.472
	93.8	0.48	99.8	0.472		93.8	0.472	95.8	0.472
	93.9	0.48	99.9	0.48		93.9	0.464	95.9	0.472
	94	0.472	100	0.464		94	0.472	96	0.472
	94.1	0.48	100.1	0.472		94.1	0.472	96.1	0.48
	94.2	0.48	100.2	0.472		94.2	0.472	96.2	0.48
	94.3	0.48	100.3	0.48		94.3	0.472	96.3	0.472
	94.4	0.464	100.4	0.48		94.4	0.464	96.4	0.48
	94.5	0.48	100.5	0.464		94.5	0.472	96.5	0.48
	94.6	0.48	100.6	0.48		94.6	0.48	96.6	0.472
	94.7	0.48	100.7	0.48		94.7	0.472	96.7	0.472
	94.8	0.472	100.8	0.472		94.8	0.472	96.8	0.472
	94.9	0.48	100.9	0.48		94.9	0.48	96.9	0.48
	95	0.472	101	0.472		95	0.464	97	0.48
	95.1	0.48	101.1	0.488		95.1	0.472	97.1	0.464
	95.2	0.472	101.2	0.48		95.2	0.472	97.2	0.472
	95.3	0.48	101.3	0.488		95.3	0.472	97.3	0.48
	95.4	0.48	101.4	0.48		95.4	0.48	97.4	0.48
	95.5	0.48	101.5	0.472		95.5	0.472	97.5	0.472
	95.6	0.48	101.6	0.48		95.6	0.48	97.6	0.456
	95.7	0.48	101.7	0.48		95.7	0.48	97.7	0.488
	95.8	0.472	101.8	0.48		95.8	0.472	97.8	0.472
	95.9	0.48	101.9	0.48		95.9	0.48	97.9	0.472
	96	0.48	102	0.48		96	0.472	98	0.48
	96.1	0.48	102.1	0.472		96.1	0.472	98.1	0.48
	96.2	0.48	102.2	0.48		96.2	0.472	98.2	0.472
	96.3	0.472	102.3	0.48		96.3	0.48	98.3	0.472
	96.4	0.48	102.4	0.472		96.4	0.472	98.4	0.472
	96.5	0.48	102.5	0.464		96.5	0.48	98.5	0.48
	96.6	0.488	102.6	0.48		96.6	0.472	98.6	0.464
	96.7	0.48	102.7	0.472		96.7	0.472	98.7	0.48
	96.8	0.48	102.8	0.472		96.8	0.48	98.8	0.472
	96.9	0.472	102.9	0.48		96.9	0.472	98.9	0.472
	97	0.48	103	0.472		97	0.472	99	0.48
	97.1	0.48	103.1	0.464		97.1	0.464	99.1	0.464
	97.2	0.48	103.2	0.464		97.2	0.48	99.2	0.472
	97.3	0.48	103.3	0.472		97.3	0.464	99.3	0.464
	97.4	0.472	103.4	0.472		97.4	0.456	99.4	0.48
	97.5	0.488	103.5	0.48		97.5	0.472	99.5	0.472
	97.6	0.48	103.6	0.472		97.6	0.48	99.6	0.472
	97.7	0.48	103.7	0.48		97.7	0.472	99.7	0.48
	97.8	0.48	103.8	0.48		97.8	0.48	99.8	0.472
	97.9	0.48	103.9	0.472		97.9	0.48	99.9	0.472
	98	0.48	104	0.48		98	0.48	100	0.48
	98.1	0.48	104.1	0.472		98.1	0.472	100.1	0.48
	98.2	0.48	104.2	0.48		98.2	0.48	100.2	0.48
	98.3	0.472	104.3	0.472		98.3	0.472	100.3	0.48
	98.4	0.48	104.4	0.48		98.4	0.48	100.4	0.472
	98.5	0.48	104.5	0.48		98.5	0.472	100.5	0.464
	98.6	0.48	104.6	0.472		98.6	0.472	100.6	0.48
	98.7	0.48	104.7	0.472		98.7	0.48	100.7	0.472
	98.8	0.48	104.8	0.472		98.8	0.472	100.8	0.472
	98.9	0.48	104.9	0.464		98.9	0.472	100.9	0.472
	99	0.48	105	0.472		99	0.48	101	0.48
	99.1	0.488	105.1	0.472		99.1	0.472	101.1	0.48
	99.2	0.48	105.2	0.472		99.2	0.48	101.2	0.48
	99.3	0.488	105.3	0.48		99.3	0.464	101.3	0.472
	99.4	0.48	105.4	0.488		99.4	0.472	101.4	0.48
	99.5	0.472	105.5	0.464		99.5	0.472	101.5	0.48
	99.6	0.472	105.6	0.472		99.6	0.472	101.6	0.472
	99.7	0.48	105.7	0.472		99.7	0.472	101.7	0.472
	99.8	0.48	105.8	0.48		99.8	0.464	101.8	0.48
	99.9	0.472	105.9	0.472		99.9	0.472	101.9	0.48
	100	0.488	106	0.48		100	0.472	102	0.472
	100.1	0.472	106.1	0.472		100.1	0.464	102.1	0.48
	100.2	0.48	106.2	0.472		100.2	0.472	102.2	0.472
	100.3	0.472	106.3	0.48		100.3	0.472	102.3	0.48
	100.4	0.472	106.4	0.472		100.4	0.472	102.4	0.48
	100.5	0.488	106.5	0.464		100.5	0.472	102.5	0.472
	100.6	0.48	106.6	0.48		100.6	0.464	102.6	0.48
	100.7	0.48	106.7	0.472		100.7	0.472	102.7	0.472
	100.8	0.48	106.8	0.48		100.8	0.48	102.8	0.48
	100.9	0.48	106.9	0.472		100.9	0.48	102.9	0.48
	101	0.472	107	0.472		101	0.464	103	0.48
	101.1	0.472	107.1	0.48		101.1	0.472	103.1	0.48
	101.2	0.472	107.2	0.48		101.2	0.472	103.2	0.48
	101.3	0.488	107.3	0.48		101.3	0.48	103.3	0.472
	101.4	0.48	107.4	0.472		101.4	0.472	103.4	0.472
	101.5	0.472	107.5	0.472		101.5	0.472	103.5	0.472
	101.6	0.488	107.6	0.472		101.6	0.472	103.6	0.472
	101.7	0.48	107.7	0.48		101.7	0.472	103.7	0.48
	101.8	0.48	107.8	0.48		101.8	0.48	103.8	0.472
	101.9	0.48	107.9	0.48		101.9	0.48	103.9	0.464
	102	0.48	108	0.472		102	0.456	104	0.48
	102.1	0.48	108.1	0.48		102.1	0.472	104.1	0.472
	102.2	0.48	108.2	0.472		102.2	0.464	104.2	0.472
	102.3	0.472	108.3	0.48		102.3	0.472	104.3	0.464
	102.4	0.48	108.4	0.48		102.4	0.464	104.4	0.48
	102.5	0.48	108.5	0.472		102.5	0.464	104.5	0.488
	102.6	0.472	108.6	0.48		102.6	0.48	104.6	0.472
	102.7	0.48	108.7	0.472		102.7	0.472	104.7	0.472
	102.8	0.48	108.8	0.472		102.8	0.472	104.8	0.464
	102.9	0.48	108.9	0.472		102.9	0.472	104.9	0.48
	103	0.472	109	0.48		103	0.472	105	0.48
	103.1	0.472	109.1	0.464		103.1	0.472	105.1	0.48
	103.2	0.472	109.2	0.464		103.2	0.472	105.2	0.472
	103.3	0.48	109.3	0.472		103.3	0.48	105.3	0.48
	103.4	0.48	109.4	0.48		103.4	0.472	105.4	0.472
	103.5	0.48	109.5	0.48		103.5	0.464	105.5	0.472
	103.6	0.48	109.6	0.472		103.6	0.464	105.6	0.48
	103.7	0.472	109.7	0.48		103.7	0.472	105.7	0.472
	103.8	0.48	109.8	0.48		103.8	0.472	105.8	0.464
	103.9	0.48	109.9	0.48		103.9	0.472	105.9	0.48
	104	0.48	110	0.488		104	0.472	106	0.472
	104.1	0.48	110.1	0.48		104.1	0.464	106.1	0.48
	104.2	0.48	110.2	0.464		104.2	0.472	106.2	0.48
	104.3	0.48	110.3	0.48		104.3	0.464	106.3	0.464
	104.4	0.48	110.4	0.472		104.4	0.472	106.4	0.472
	104.5	0.472	110.5	0.472		104.5	0.464	106.5	0.472
	104.6	0.472	110.6	0.48		104.6	0.472	106.6	0.472
	104.7	0.472	110.7	0.48		104.7	0.464	106.7	0.472
	104.8	0.472	110.8	0.48		104.8	0.464	106.8	0.48
	104.9	0.48	110.9	0.472		104.9	0.48	106.9	0.48
	105	0.48	111	0.48		105	0.488	107	0.48
	105.1	0.488	111.1	0.456		105.1	0.472	107.1	0.472
	105.2	0.48	111.2	0.464		105.2	0.456	107.2	0.48
	105.3	0.48	111.3	0.472		105.3	0.48	107.3	0.472
	105.4	0.48	111.4	0.472		105.4	0.456	107.4	0.48
	105.5	0.48	111.5	0.48		105.5	0.472	107.5	0.472
	105.6	0.48	111.6	0.464		105.6	0.472	107.6	0.48
	105.7	0.48	111.7	0.464		105.7	0.472	107.7	0.48
	105.8	0.472	111.8	0.464		105.8	0.48	107.8	0.472
	105.9	0.48	111.9	0.472		105.9	0.472	107.9	0.472
	106	0.464	112	0.464		106	0.464	108	0.472
	106.1	0.48	112.1	0.472		106.1	0.464	108.1	0.472
	106.2	0.472	112.2	0.48		106.2	0.464	108.2	0.472
	106.3	0.48	112.3	0.48		106.3	0.464	108.3	0.48
	106.4	0.472	112.4	0.48		106.4	0.472	108.4	0.48
	106.5	0.48	112.5	0.48		106.5	0.464	108.5	0.48
	106.6	0.472	112.6	0.464		106.6	0.472	108.6	0.472
	106.7	0.464	112.7	0.472		106.7	0.464	108.7	0.472
	106.8	0.472	112.8	0.472		106.8	0.48	108.8	0.48
	106.9	0.48	112.9	0.48		106.9	0.472	108.9	0.472
	107	0.472	113	0.472		107	0.464	109	0.472
	107.1	0.48	113.1	0.464		107.1	0.472	109.1	0.48
	107.2	0.464	113.2	0.48		107.2	0.472	109.2	0.472
	107.3	0.48	113.3	0.48		107.3	0.472	109.3	0.48
	107.4	0.48	113.4	0.464		107.4	0.472	109.4	0.48
	107.5	0.472	113.5	0.48		107.5	0.472	109.5	0.464
	107.6	0.48	113.6	0.48		107.6	0.472	109.6	0.472
	107.7	0.48	113.7	0.464		107.7	0.464	109.7	0.472
	107.8	0.48	113.8	0.48		107.8	0.48	109.8	0.472
	107.9	0.48	113.9	0.464		107.9	0.472	109.9	0.472
	108	0.48	114	0.48		108	0.472	110	0.472
	108.1	0.472	114.1	0.472		108.1	0.48	110.1	0.48
	108.2	0.48	114.2	0.464		108.2	0.48	110.2	0.48
	108.3	0.472	114.3	0.48		108.3	0.472	110.3	0.464
	108.4	0.48	114.4	0.48		108.4	0.472	110.4	0.472
	108.5	0.472	114.5	0.48		108.5	0.464	110.5	0.472
	108.6	0.48	114.6	0.48		108.6	0.472	110.6	0.472
	108.7	0.48	114.7	0.472		108.7	0.48	110.7	0.472
	108.8	0.48	114.8	0.472		108.8	0.472	110.8	0.472
	108.9	0.472	114.9	0.48		108.9	0.48	110.9	0.472
	109	0.48	115	0.472		109	0.48	111	0.472
	109.1	0.48	115.1	0.48		109.1	0.48	111.1	0.48
	109.2	0.48	115.2	0.48		109.2	0.472	111.2	0.472
	109.3	0.48	115.3	0.48		109.3	0.48	111.3	0.48
	109.4	0.48	115.4	0.472		109.4	0.472	111.4	0.48
	109.5	0.48	115.5	0.472		109.5	0.48	111.5	0.48
	109.6	0.48	115.6	0.464		109.6	0.48	111.6	0.48
	109.7	0.48	115.7	0.472		109.7	0.48	111.7	0.472
	109.8	0.48	115.8	0.48		109.8	0.48	111.8	0.48
	109.9	0.472	115.9	0.472		109.9	0.472	111.9	0.464
	110	0.48	116	0.472		110	0.48	112	0.472
	110.1	0.472	116.1	0.472		110.1	0.472	112.1	0.472
	110.2	0.48	116.2	0.472		110.2	0.464	112.2	0.472
	110.3	0.48	116.3	0.472		110.3	0.472	112.3	0.48
	110.4	0.472	116.4	0.48		110.4	0.472	112.4	0.464
	110.5	0.48	116.5	0.472		110.5	0.472	112.5	0.48
	110.6	0.472	116.6	0.472		110.6	0.48	112.6	0.472
	110.7	0.48	116.7	0.48		110.7	0.472	112.7	0.48
	110.8	0.464	116.8	0.472		110.8	0.472	112.8	0.472
	110.9	0.48	116.9	0.48		110.9	0.472	112.9	0.472
	111	0.48	117	0.464		111	0.472	113	0.472
	111.1	0.48	117.1	0.472		111.1	0.48	113.1	0.464
	111.2	0.48	117.2	0.464		111.2	0.464	113.2	0.472
	111.3	0.48	117.3	0.472		111.3	0.472	113.3	0.472
	111.4	0.472	117.4	0.472		111.4	0.464	113.4	0.48
	111.5	0.48	117.5	0.48		111.5	0.48	113.5	0.472
	111.6	0.48	117.6	0.48		111.6	0.48	113.6	0.48
	111.7	0.464	117.7	0.472		111.7	0.472	113.7	0.48
	111.8	0.48	117.8	0.472		111.8	0.464	113.8	0.48
	111.9	0.464	117.9	0.48		111.9	0.464	113.9	0.48
	112	0.48	118	0.472		112	0.464	114	0.48
	112.1	0.48	118.1	0.472		112.1	0.464	114.1	0.472
	112.2	0.48	118.2	0.464		112.2	0.472	114.2	0.48
	112.3	0.472	118.3	0.472		112.3	0.472	114.3	0.464
	112.4	0.48	118.4	0.472		112.4	0.464	114.4	0.472
	112.5	0.48	118.5	0.472		112.5	0.472	114.5	0.472
	112.6	0.472	118.6	0.48		112.6	0.472	114.6	0.464
	112.7	0.472	118.7	0.472		112.7	0.48	114.7	0.472
	112.8	0.48	118.8	0.472		112.8	0.472	114.8	0.464
	112.9	0.472	118.9	0.472		112.9	0.472	114.9	0.48
	113	0.488	119	0.48		113	0.456	115	0.48
	113.1	0.48	119.1	0.472		113.1	0.472	115.1	0.48
	113.2	0.472	119.2	0.472		113.2	0.472	115.2	0.48
	113.3	0.472	119.3	0.48		113.3	0.472	115.3	0.472
	113.4	0.48	119.4	0.472		113.4	0.48	115.4	0.48
	113.5	0.48	119.5	0.472		113.5	0.48	115.5	0.472
	113.6	0.472	119.6	0.472		113.6	0.472	115.6	0.472
	113.7	0.48	119.7	0.472		113.7	0.464	115.7	0.464
	113.8	0.48	119.8	0.48		113.8	0.48	115.8	0.472
	113.9	0.472	119.9	0.48		113.9	0.472	115.9	0.48
	114	0.472	120	0.48		114	0.472	116	0.464
	114.1	0.48	120.1	0.472		114.1	0.48	116.1	0.472
	114.2	0.472	120.2	0.472		114.2	0.48	116.2	0.48
	114.3	0.48	120.3	0.464		114.3	0.464	116.3	0.472
	114.4	0.48	120.4	0.464		114.4	0.472	116.4	0.48
	114.5	0.48	120.5	0.48		114.5	0.472	116.5	0.48
	114.6	0.472	120.6	0.472		114.6	0.472	116.6	0.472
	114.7	0.496	120.7	0.472		114.7	0.464	116.7	0.48
	114.8	0.48	120.8	0.48		114.8	0.472	116.8	0.472
	114.9	0.48	120.9	0.48		114.9	0.464	116.9	0.48
	115	0.464	121	0.48		115	0.464	117	0.472
	115.1	0.472	121.1	0.464		115.1	0.464	117.1	0.472
	115.2	0.48	121.2	0.472		115.2	0.472	117.2	0.472
	115.3	0.48	121.3	0.472		115.3	0.48	117.3	0.472
	115.4	0.472	121.4	0.48		115.4	0.464	117.4	0.464
	115.5	0.48	121.5	0.48		115.5	0.48	117.5	0.472
	115.6	0.472	121.6	0.472		115.6	0.464	117.6	0.472
	115.7	0.48	121.7	0.48		115.7	0.472	117.7	0.48
	115.8	0.472	121.8	0.472		115.8	0.472	117.8	0.48
	115.9	0.48	121.9	0.472		115.9	0.464	117.9	0.48
	116	0.48	122	0.48		116	0.48	118	0.48
	116.1	0.48	122.1	0.472		116.1	0.472	118.1	0.464
	116.2	0.472	122.2	0.472		116.2	0.472	118.2	0.488
	116.3	0.472	122.3	0.464		116.3	0.464	118.3	0.472
	116.4	0.472	122.4	0.472		116.4	0.472	118.4	0.48
	116.5	0.48	122.5	0.472		116.5	0.472	118.5	0.472
	116.6	0.48	122.6	0.48		116.6	0.472	118.6	0.48
	116.7	0.48	122.7	0.48		116.7	0.472	118.7	0.48
	116.8	0.48	122.8	0.472		116.8	0.472	118.8	0.472
	116.9	0.464	122.9	0.48		116.9	0.472	118.9	0.48
	117	0.488	123	0.472		117	0.472	119	0.48
	117.1	0.48	123.1	0.472		117.1	0.472	119.1	0.472
	117.2	0.472	123.2	0.48		117.2	0.472	119.2	0.472
	117.3	0.48	123.3	0.472		117.3	0.472	119.3	0.472
	117.4	0.48	123.4	0.48		117.4	0.472	119.4	0.48
	117.5	0.48	123.5	0.456		117.5	0.464	119.5	0.48
	117.6	0.48	123.6	0.464		117.6	0.472	119.6	0.48
	117.7	0.472	123.7	0.48		117.7	0.472	119.7	0.472
	117.8	0.488	123.8	0.48		117.8	0.464	119.8	0.48
	117.9	0.472	123.9	0.472		117.9	0.472	119.9	0.48
	118	0.472	124	0.472		118	0.48	120	0.472
	118.1	0.472	124.1	0.472		118.1	0.472	120.1	0.472
	118.2	0.488	124.2	0.472		118.2	0.472	120.2	0.472
	118.3	0.48	124.3	0.472		118.3	0.464	120.3	0.48
	118.4	0.48	124.4	0.48		118.4	0.464	120.4	0.48
	118.5	0.464	124.5	0.464		118.5	0.464	120.5	0.48
	118.6	0.48	124.6	0.48		118.6	0.472	120.6	0.472
	118.7	0.488	124.7	0.472		118.7	0.464	120.7	0.48
	118.8	0.48	124.8	0.48		118.8	0.48	120.8	0.472
	118.9	0.472	124.9	0.472		118.9	0.48	120.9	0.48
	119	0.472	125	0.472		119	0.472	121	0.464
	119.1	0.48	125.1	0.48		119.1	0.472	121.1	0.48
	119.2	0.48	125.2	0.464		119.2	0.48	121.2	0.48
	119.3	0.48	125.3	0.464		119.3	0.472	121.3	0.472
	119.4	0.472	125.4	0.464		119.4	0.472	121.4	0.472
	119.5	0.472	125.5	0.464		119.5	0.472	121.5	0.48
	119.6	0.48	125.6	0.472		119.6	0.48	121.6	0.472
	119.7	0.48	125.7	0.472		119.7	0.48	121.7	0.472
	119.8	0.48	125.8	0.464		119.8	0.472	121.8	0.48
	119.9	0.472	125.9	0.472		119.9	0.48	121.9	0.48
	120	0.472	126	0.472		120	0.472	122	0.472
	120.1	0.472	126.1	0.48		120.1	0.464	122.1	0.472
	120.2	0.48	126.2	0.472		120.2	0.48	122.2	0.472
	120.3	0.472	126.3	0.472		120.3	0.464	122.3	0.48
	120.4	0.48	126.4	0.472		120.4	0.472	122.4	0.472
	120.5	0.48	126.5	0.472		120.5	0.472	122.5	0.472
	120.6	0.48	126.6	0.488		120.6	0.456	122.6	0.472
	120.7	0.488	126.7	0.48		120.7	0.48	122.7	0.464
	120.8	0.48	126.8	0.48		120.8	0.48	122.8	0.48
	120.9	0.48	126.9	0.472		120.9	0.464	122.9	0.48
	121	0.488	127	0.464		121	0.464	123	0.48
	121.1	0.48	127.1	0.472		121.1	0.472	123.1	0.48
	121.2	0.48	127.2	0.472		121.2	0.472	123.2	0.472
	121.3	0.48	127.3	0.48		121.3	0.464	123.3	0.48
	121.4	0.48	127.4	0.472		121.4	0.472	123.4	0.472
	121.5	0.48	127.5	0.472		121.5	0.464	123.5	0.464
	121.6	0.48	127.6	0.464		121.6	0.464	123.6	0.472
	121.7	0.48	127.7	0.472		121.7	0.472	123.7	0.464
	121.8	0.48	127.8	0.472		121.8	0.464	123.8	0.472
	121.9	0.48	127.9	0.48		121.9	0.472	123.9	0.48
	122	0.472	128	0.48		122	0.472	124	0.48
	122.1	0.472	128.1	0.464		122.1	0.48	124.1	0.48
	122.2	0.48	128.2	0.472		122.2	0.472	124.2	0.472
	122.3	0.472	128.3	0.472		122.3	0.48	124.3	0.48
	122.4	0.472	128.4	0.48		122.4	0.464	124.4	0.472
	122.5	0.48	128.5	0.472		122.5	0.48	124.5	0.48
	122.6	0.464	128.6	0.472		122.6	0.472	124.6	0.464
	122.7	0.472	128.7	0.464		122.7	0.464	124.7	0.48
	122.8	0.488	128.8	0.464		122.8	0.48	124.8	0.48
	122.9	0.488	128.9	0.472		122.9	0.472	124.9	0.464
	123	0.472	129	0.472		123	0.464	125	0.472
	123.1	0.48	129.1	0.472		123.1	0.48	125.1	0.472
	123.2	0.472	129.2	0.472		123.2	0.464	125.2	0.472
	123.3	0.472	129.3	0.472		123.3	0.472	125.3	0.472
	123.4	0.472	129.4	0.48		123.4	0.464	125.4	0.48
	123.5	0.48	129.5	0.464		123.5	0.464	125.5	0.48
	123.6	0.48	129.6	0.472		123.6	0.472	125.6	0.472
	123.7	0.48	129.7	0.48		123.7	0.48	125.7	0.456
	123.8	0.472	129.8	0.464		123.8	0.464	125.8	0.48
	123.9	0.48	129.9	0.472		123.9	0.472	125.9	0.48
	124	0.48	130	0.472		124	0.48	126	0.48
	124.1	0.48	130.1	0.472		124.1	0.472	126.1	0.48
	124.2	0.472	130.2	0.472		124.2	0.464	126.2	0.472
	124.3	0.48	130.3	0.48		124.3	0.464	126.3	0.48
	124.4	0.48	130.4	0.464		124.4	0.464	126.4	0.48
	124.5	0.48	130.5	0.472		124.5	0.464	126.5	0.48
	124.6	0.48	130.6	0.48		124.6	0.472	126.6	0.48
	124.7	0.48	130.7	0.472		124.7	0.48	126.7	0.472
	124.8	0.48	130.8	0.48		124.8	0.464	126.8	0.472
	124.9	0.48	130.9	0.48		124.9	0.472	126.9	0.472
	125	0.472	131	0.48		125	0.472	127	0.472
	125.1	0.48	131.1	0.472		125.1	0.472	127.1	0.472
	125.2	0.48	131.2	0.48		125.2	0.48	127.2	0.472
	125.3	0.48	131.3	0.48		125.3	0.456	127.3	0.464
	125.4	0.48	131.4	0.472		125.4	0.464	127.4	0.472
	125.5	0.48	131.5	0.472		125.5	0.472	127.5	0.48
	125.6	0.472	131.6	0.48		125.6	0.464	127.6	0.472
	125.7	0.48	131.7	0.472		125.7	0.464	127.7	0.472
	125.8	0.48	131.8	0.472		125.8	0.472	127.8	0.472
	125.9	0.48	131.9	0.472		125.9	0.48	127.9	0.48
	126	0.48	132	0.472		126	0.48	128	0.48
	126.1	0.472	132.1	0.48		126.1	0.472	128.1	0.472
	126.2	0.48	132.2	0.48		126.2	0.472	128.2	0.464
	126.3	0.48	132.3	0.48		126.3	0.472	128.3	0.472
	126.4	0.472	132.4	0.472		126.4	0.456	128.4	0.472
	126.5	0.48	132.5	0.48		126.5	0.472	128.5	0.48
	126.6	0.472	132.6	0.472		126.6	0.472	128.6	0.472
	126.7	0.48	132.7	0.48		126.7	0.464	128.7	0.48
	126.8	0.48	132.8	0.48		126.8	0.464	128.8	0.472
	126.9	0.472	132.9	0.472		126.9	0.48	128.9	0.48
	127	0.472	133	0.48		127	0.472	129	0.472
	127.1	0.48	133.1	0.48		127.1	0.464	129.1	0.48
	127.2	0.48	133.2	0.464		127.2	0.464	129.2	0.48
	127.3	0.472	133.3	0.48		127.3	0.472	129.3	0.48
	127.4	0.48	133.4	0.472		127.4	0.472	129.4	0.48
	127.5	0.48	133.5	0.48		127.5	0.472	129.5	0.472
	127.6	0.48	133.6	0.48		127.6	0.472	129.6	0.472
	127.7	0.48	133.7	0.48		127.7	0.464	129.7	0.48
	127.8	0.472	133.8	0.48		127.8	0.472	129.8	0.48
	127.9	0.48	133.9	0.472		127.9	0.48	129.9	0.472
	128	0.472	134	0.48		128	0.464	130	0.48
	128.1	0.472	134.1	0.48		128.1	0.464	130.1	0.472
	128.2	0.48	134.2	0.48		128.2	0.472	130.2	0.48
	128.3	0.472	134.3	0.48		128.3	0.472	130.3	0.472
	128.4	0.48	134.4	0.472		128.4	0.472	130.4	0.48
	128.5	0.48	134.5	0.472		128.5	0.464	130.5	0.464
	128.6	0.472	134.6	0.472		128.6	0.472	130.6	0.472
	128.7	0.48	134.7	0.472		128.7	0.472	130.7	0.48
	128.8	0.472	134.8	0.472		128.8	0.472	130.8	0.472
	128.9	0.472	134.9	0.48		128.9	0.472	130.9	0.464
	129	0.472	135	0.472		129	0.472	131	0.472
	129.1	0.48	135.1	0.48		129.1	0.464	131.1	0.464
	129.2	0.48	135.2	0.48		129.2	0.48	131.2	0.464
	129.3	0.472	135.3	0.472		129.3	0.472	131.3	0.48
	129.4	0.48	135.4	0.48		129.4	0.472	131.4	0.472
	129.5	0.48	135.5	0.472		129.5	0.464	131.5	0.48
	129.6	0.488	135.6	0.48		129.6	0.464	131.6	0.464
	129.7	0.472	135.7	0.472		129.7	0.472	131.7	0.48
	129.8	0.48	135.8	0.48		129.8	0.464	131.8	0.472
	129.9	0.48	135.9	0.48		129.9	0.472	131.9	0.48
	130	0.464	136	0.472		130	0.48	132	0.48
	130.1	0.488	136.1	0.48		130.1	0.464	132.1	0.48
	130.2	0.48	136.2	0.48		130.2	0.464	132.2	0.48
	130.3	0.472	136.3	0.48		130.3	0.472	132.3	0.48
	130.4	0.472	136.4	0.472		130.4	0.472	132.4	0.48
	130.5	0.472	136.5	0.488		130.5	0.464	132.5	0.48
	130.6	0.48	136.6	0.472		130.6	0.464	132.6	0.464
	130.7	0.48	136.7	0.472		130.7	0.464	132.7	0.472
	130.8	0.472	136.8	0.472		130.8	0.464	132.8	0.488
	130.9	0.48	136.9	0.472		130.9	0.48	132.9	0.48
	131	0.48	137	0.472		131	0.464	133	0.472
	131.1	0.48	137.1	0.48		131.1	0.472	133.1	0.472
	131.2	0.48	137.2	0.472		131.2	0.472	133.2	0.48
	131.3	0.48	137.3	0.48		131.3	0.472	133.3	0.488
	131.4	0.472	137.4	0.48		131.4	0.472	133.4	0.48
	131.5	0.488	137.5	0.464		131.5	0.464	133.5	0.48
	131.6	0.48	137.6	0.48		131.6	0.48	133.6	0.472
	131.7	0.48	137.7	0.472		131.7	0.48	133.7	0.48
	131.8	0.48	137.8	0.472		131.8	0.472	133.8	0.464
	131.9	0.464	137.9	0.48		131.9	0.472	133.9	0.48
	132	0.48	138	0.472		132	0.472	134	0.472
	132.1	0.472	138.1	0.472		132.1	0.48	134.1	0.464
	132.2	0.48	138.2	0.464		132.2	0.472	134.2	0.472
	132.3	0.472	138.3	0.48		132.3	0.456	134.3	0.48
	132.4	0.48	138.4	0.48		132.4	0.48	134.4	0.48
	132.5	0.48	138.5	0.472		132.5	0.472	134.5	0.472
	132.6	0.472	138.6	0.456		132.6	0.472	134.6	0.472
	132.7	0.472	138.7	0.472		132.7	0.48	134.7	0.48
	132.8	0.48	138.8	0.48		132.8	0.472	134.8	0.472
	132.9	0.464	138.9	0.472		132.9	0.472	134.9	0.464
	133	0.48	139	0.48		133	0.472	135	0.472
	133.1	0.48	139.1	0.48		133.1	0.464	135.1	0.48
	133.2	0.48	139.2	0.464		133.2	0.472	135.2	0.48
	133.3	0.48	139.3	0.472		133.3	0.464	135.3	0.472
	133.4	0.48	139.4	0.472		133.4	0.472	135.4	0.48
	133.5	0.48	139.5	0.472		133.5	0.464	135.5	0.48
	133.6	0.48	139.6	0.48		133.6	0.48	135.6	0.48
	133.7	0.48	139.7	0.48		133.7	0.464	135.7	0.48
	133.8	0.488	139.8	0.48		133.8	0.472	135.8	0.48
	133.9	0.48	139.9	0.472		133.9	0.472	135.9	0.48
	134	0.472	140	0.48		134	0.472	136	0.48
	134.1	0.472	140.1	0.472		134.1	0.472	136.1	0.48
	134.2	0.472	140.2	0.472		134.2	0.464	136.2	0.48
	134.3	0.48	140.3	0.48		134.3	0.472	136.3	0.472
	134.4	0.48	140.4	0.472		134.4	0.464	136.4	0.48
	134.5	0.48	140.5	0.48		134.5	0.48	136.5	0.48
	134.6	0.472	140.6	0.472		134.6	0.472	136.6	0.472
	134.7	0.48	140.7	0.48		134.7	0.48	136.7	0.472
	134.8	0.472	140.8	0.48		134.8	0.464	136.8	0.48
	134.9	0.48	140.9	0.472		134.9	0.48	136.9	0.472
	135	0.48	141	0.472		135	0.472	137	0.472
	135.1	0.472	141.1	0.472		135.1	0.464	137.1	0.472
	135.2	0.488	141.2	0.472		135.2	0.472	137.2	0.48
	135.3	0.472	141.3	0.48		135.3	0.472	137.3	0.472
	135.4	0.48	141.4	0.472		135.4	0.472	137.4	0.48
	135.5	0.464	141.5	0.48		135.5	0.464	137.5	0.48
	135.6	0.488	141.6	0.472		135.6	0.48	137.6	0.472
	135.7	0.48	141.7	0.472		135.7	0.464	137.7	0.48
	135.8	0.48	141.8	0.464		135.8	0.472	137.8	0.472
	135.9	0.488	141.9	0.48		135.9	0.48	137.9	0.48
	136	0.488	142	0.472		136	0.472	138	0.48
	136.1	0.488	142.1	0.48		136.1	0.464	138.1	0.48
	136.2	0.472	142.2	0.472		136.2	0.48	138.2	0.48
	136.3	0.472	142.3	0.48		136.3	0.472	138.3	0.48
	136.4	0.472	142.4	0.472		136.4	0.472	138.4	0.48
	136.5	0.48	142.5	0.48		136.5	0.472	138.5	0.472
	136.6	0.464	142.6	0.48		136.6	0.464	138.6	0.48
	136.7	0.464	142.7	0.48		136.7	0.48	138.7	0.48
	136.8	0.48	142.8	0.472		136.8	0.472	138.8	0.48
	136.9	0.472	142.9	0.48		136.9	0.48	138.9	0.472
	137	0.48	143	0.472		137	0.48	139	0.472
	137.1	0.472	143.1	0.48		137.1	0.464	139.1	0.48
	137.2	0.472	143.2	0.472		137.2	0.48	139.2	0.472
	137.3	0.472	143.3	0.48		137.3	0.464	139.3	0.48
	137.4	0.48	143.4	0.48		137.4	0.472	139.4	0.48
	137.5	0.472	143.5	0.48		137.5	0.472	139.5	0.472
	137.6	0.472	143.6	0.464		137.6	0.456	139.6	0.48
	137.7	0.472	143.7	0.48		137.7	0.472	139.7	0.48
	137.8	0.472	143.8	0.472		137.8	0.472	139.8	0.48
	137.9	0.48	143.9	0.48		137.9	0.464	139.9	0.48
	138	0.48	144	0.472		138	0.472	140	0.488
	138.1	0.472	144.1	0.464		138.1	0.464	140.1	0.48
	138.2	0.48	144.2	0.48		138.2	0.456	140.2	0.48
	138.3	0.48	144.3	0.472		138.3	0.472	140.3	0.48
	138.4	0.472	144.4	0.472		138.4	0.472	140.4	0.48
	138.5	0.48	144.5	0.472		138.5	0.472	140.5	0.48
	138.6	0.48	144.6	0.48		138.6	0.464	140.6	0.472
	138.7	0.472	144.7	0.48		138.7	0.472	140.7	0.48
	138.8	0.472	144.8	0.464		138.8	0.464	140.8	0.48
	138.9	0.48	144.9	0.48		138.9	0.48	140.9	0.472
	139	0.48	145	0.48		139	0.472	141	0.48
	139.1	0.48	145.1	0.472		139.1	0.464	141.1	0.48
	139.2	0.472	145.2	0.464		139.2	0.48	141.2	0.488
	139.3	0.464	145.3	0.48		139.3	0.488	141.3	0.472
	139.4	0.48	145.4	0.464		139.4	0.48	141.4	0.48
	139.5	0.472	145.5	0.488		139.5	0.464	141.5	0.472
	139.6	0.472	145.6	0.48		139.6	0.472	141.6	0.472
	139.7	0.48	145.7	0.48		139.7	0.472	141.7	0.48
	139.8	0.48	145.8	0.48		139.8	0.48	141.8	0.472
	139.9	0.48	145.9	0.48		139.9	0.464	141.9	0.48
	140	0.48	146	0.472		140	0.472	142	0.48
	140.1	0.472	146.1	0.472		140.1	0.464	142.1	0.48
	140.2	0.48	146.2	0.472		140.2	0.472	142.2	0.472
	140.3	0.48	146.3	0.472		140.3	0.472	142.3	0.48
	140.4	0.472	146.4	0.48		140.4	0.464	142.4	0.472
	140.5	0.48	146.5	0.464		140.5	0.472	142.5	0.472
	140.6	0.48	146.6	0.48		140.6	0.472	142.6	0.48
	140.7	0.464	146.7	0.472		140.7	0.464	142.7	0.48
	140.8	0.48	146.8	0.472		140.8	0.48	142.8	0.472
	140.9	0.48	146.9	0.48		140.9	0.472	142.9	0.488
	141	0.48	147	0.472		141	0.472	143	0.472
	141.1	0.48	147.1	0.48		141.1	0.48	143.1	0.472
	141.2	0.48	147.2	0.472		141.2	0.464	143.2	0.48
	141.3	0.48	147.3	0.464		141.3	0.464	143.3	0.48
	141.4	0.48	147.4	0.48		141.4	0.48	143.4	0.48
	141.5	0.48	147.5	0.48		141.5	0.48	143.5	0.48
	141.6	0.472	147.6	0.472		141.6	0.464	143.6	0.472
	141.7	0.472	147.7	0.48		141.7	0.464	143.7	0.472
	141.8	0.48	147.8	0.472		141.8	0.472	143.8	0.48
	141.9	0.464	147.9	0.464		141.9	0.48	143.9	0.48
	142	0.48	148	0.472		142	0.48	144	0.472
	142.1	0.48	148.1	0.472		142.1	0.48	144.1	0.464
	142.2	0.472	148.2	0.464		142.2	0.472	144.2	0.48
	142.3	0.472	148.3	0.472		142.3	0.472	144.3	0.48
	142.4	0.48	148.4	0.472		142.4	0.472	144.4	0.464
	142.5	0.48	148.5	0.472		142.5	0.48	144.5	0.48
	142.6	0.48	148.6	0.48		142.6	0.472	144.6	0.48
	142.7	0.472	148.7	0.472		142.7	0.472	144.7	0.464
	142.8	0.472	148.8	0.472		142.8	0.48	144.8	0.472
	142.9	0.472	148.9	0.48		142.9	0.472	144.9	0.472
	143	0.472	149	0.472		143	0.48	145	0.48
	143.1	0.472	149.1	0.48		143.1	0.48	145.1	0.472
	143.2	0.464	149.2	0.464		143.2	0.472	145.2	0.472
	143.3	0.472	149.3	0.472		143.3	0.48	145.3	0.48
	143.4	0.472	149.4	0.48		143.4	0.464	145.4	0.48
	143.5	0.472	149.5	0.464		143.5	0.464	145.5	0.48
	143.6	0.48	149.6	0.472		143.6	0.48	145.6	0.488
	143.7	0.48	149.7	0.48		143.7	0.472	145.7	0.48
	143.8	0.472	149.8	0.48		143.8	0.48	145.8	0.48
	143.9	0.48	149.9	0.472		143.9	0.464	145.9	0.48
	144	0.472	150	0.464		144	0.48	146	0.472
	144.1	0.48	150.1	0.472		144.1	0.48	146.1	0.48
	144.2	0.48	150.2	0.48		144.2	0.472	146.2	0.48
	144.3	0.472	150.3	0.472		144.3	0.464	146.3	0.48
	144.4	0.48	150.4	0.472		144.4	0.472	146.4	0.48
	144.5	0.472	150.5	0.472		144.5	0.48	146.5	0.472
	144.6	0.48	150.6	0.472		144.6	0.48	146.6	0.472
	144.7	0.48	150.7	0.464		144.7	0.48	146.7	0.472
	144.8	0.472	150.8	0.48		144.8	0.48	146.8	0.48
	144.9	0.48	150.9	0.48		144.9	0.48	146.9	0.464
	145	0.464	151	0.48		145	0.472	147	0.48
	145.1	0.472	151.1	0.48		145.1	0.48	147.1	0.48
	145.2	0.48	151.2	0.472		145.2	0.48	147.2	0.48
	145.3	0.472	151.3	0.48		145.3	0.48	147.3	0.488
	145.4	0.464	151.4	0.48		145.4	0.464	147.4	0.48
	145.5	0.48	151.5	0.464		145.5	0.48	147.5	0.48
	145.6	0.472	151.6	0.472		145.6	0.48	147.6	0.488
	145.7	0.48	151.7	0.464		145.7	0.472	147.7	0.472
	145.8	0.48	151.8	0.472		145.8	0.48	147.8	0.48
	145.9	0.48	151.9	0.48		145.9	0.48	147.9	0.472
	146	0.472	152	0.464		146	0.472	148	0.48
	146.1	0.464	152.1	0.48		146.1	0.472	148.1	0.464
	146.2	0.48	152.2	0.472		146.2	0.472	148.2	0.48
	146.3	0.472	152.3	0.48		146.3	0.464	148.3	0.48
	146.4	0.472	152.4	0.464		146.4	0.48	148.4	0.464
	146.5	0.472	152.5	0.472		146.5	0.472	148.5	0.488
	146.6	0.48	152.6	0.472		146.6	0.48	148.6	0.48
	146.7	0.48	152.7	0.472		146.7	0.472	148.7	0.48
	146.8	0.48	152.8	0.472		146.8	0.472	148.8	0.472
	146.9	0.48	152.9	0.472		146.9	0.472	148.9	0.488
	147	0.472	153	0.48		147	0.464	149	0.488
	147.1	0.48	153.1	0.48		147.1	0.48	149.1	0.48
	147.2	0.48	153.2	0.48		147.2	0.48	149.2	0.48
	147.3	0.48	153.3	0.48		147.3	0.48	149.3	0.48
	147.4	0.48	153.4	0.48		147.4	0.48	149.4	0.48
	147.5	0.48	153.5	0.488		147.5	0.48	149.5	0.48
	147.6	0.464	153.6	0.472		147.6	0.48	149.6	0.488
	147.7	0.48	153.7	0.48		147.7	0.48	149.7	0.472
	147.8	0.48	153.8	0.472		147.8	0.48	149.8	0.48
	147.9	0.48	153.9	0.472		147.9	0.464	149.9	0.48
	148	0.48	154	0.472		148	0.48	150	0.48
	148.1	0.48	154.1	0.464		148.1	0.488	150.1	0.48
	148.2	0.48	154.2	0.472		148.2	0.48	150.2	0.488
	148.3	0.472	154.3	0.472		148.3	0.472	150.3	0.488
	148.4	0.472	154.4	0.472		148.4	0.48	150.4	0.488
	148.5	0.48	154.5	0.48		148.5	0.472	150.5	0.48
	148.6	0.472	154.6	0.472		148.6	0.472	150.6	0.488
	148.7	0.472	154.7	0.472		148.7	0.48	150.7	0.48
	148.8	0.48	154.8	0.48		148.8	0.472	150.8	0.488
	148.9	0.48	154.9	0.472		148.9	0.472	150.9	0.48
	149	0.48	155	0.48		149	0.472	151	0.472
	149.1	0.464	155.1	0.48		149.1	0.472	151.1	0.488
	149.2	0.472	155.2	0.48		149.2	0.472	151.2	0.48
	149.3	0.464	155.3	0.48		149.3	0.48	151.3	0.488
	149.4	0.48	155.4	0.464		149.4	0.48	151.4	0.488
	149.5	0.472	155.5	0.472		149.5	0.48	151.5	0.48
	149.6	0.472	155.6	0.48		149.6	0.48	151.6	0.472
	149.7	0.48	155.7	0.472		149.7	0.48	151.7	0.48
	149.8	0.464	155.8	0.472		149.8	0.488	151.8	0.48
	149.9	0.48	155.9	0.472		149.9	0.48	151.9	0.472
	150	0.48	156	0.472		150	0.48	152	0.48
	150.1	0.464	156.1	0.48		150.1	0.472	152.1	0.48
	150.2	0.472	156.2	0.48		150.2	0.48	152.2	0.472
	150.3	0.472	156.3	0.48		150.3	0.472	152.3	0.48
	150.4	0.48	156.4	0.472		150.4	0.472	152.4	0.472
	150.5	0.472	156.5	0.48		150.5	0.488	152.5	0.48
	150.6	0.472	156.6	0.48		150.6	0.48	152.6	0.488
	150.7	0.48	156.7	0.464		150.7	0.48	152.7	0.48
	150.8	0.464	156.8	0.472		150.8	0.48	152.8	0.48
	150.9	0.48	156.9	0.472		150.9	0.464	152.9	0.488
	151	0.472	157	0.48		151	0.48	153	0.472
	151.1	0.472	157.1	0.472		151.1	0.472	153.1	0.48
	151.2	0.48	157.2	0.472		151.2	0.472	153.2	0.488
	151.3	0.48	157.3	0.48		151.3	0.472	153.3	0.472
	151.4	0.472	157.4	0.48		151.4	0.48	153.4	0.48
	151.5	0.472	157.5	0.472		151.5	0.48	153.5	0.48
	151.6	0.48	157.6	0.472		151.6	0.472	153.6	0.48
	151.7	0.48	157.7	0.472		151.7	0.48	153.7	0.48
	151.8	0.48	157.8	0.48		151.8	0.48	153.8	0.48
	151.9	0.48	157.9	0.456		151.9	0.48	153.9	0.48
	152	0.48	158	0.464		152	0.48	154	0.472
	152.1	0.48	158.1	0.48		152.1	0.48	154.1	0.472
	152.2	0.48	158.2	0.472		152.2	0.48	154.2	0.48
	152.3	0.472	158.3	0.472		152.3	0.48	154.3	0.48
	152.4	0.48	158.4	0.48		152.4	0.472	154.4	0.48
	152.5	0.48	158.5	0.464		152.5	0.48	154.5	0.48
	152.6	0.48	158.6	0.472		152.6	0.48	154.6	0.48
	152.7	0.472	158.7	0.472		152.7	0.48	154.7	0.488
	152.8	0.472	158.8	0.472		152.8	0.472	154.8	0.48
	152.9	0.48	158.9	0.472		152.9	0.48	154.9	0.48
	153	0.472	159	0.48		153	0.48	155	0.48
	153.1	0.472	159.1	0.48		153.1	0.48	155.1	0.48
	153.2	0.48	159.2	0.48		153.2	0.48	155.2	0.48
	153.3	0.48	159.3	0.48		153.3	0.48	155.3	0.48
	153.4	0.48	159.4	0.472		153.4	0.48	155.4	0.48
	153.5	0.472	159.5	0.48		153.5	0.48	155.5	0.472
	153.6	0.48	159.6	0.464		153.6	0.48	155.6	0.48
	153.7	0.48	159.7	0.48		153.7	0.48	155.7	0.48
	153.8	0.48	159.8	0.48		153.8	0.472	155.8	0.472
	153.9	0.472	159.9	0.48		153.9	0.464	155.9	0.48
	154	0.472	160	0.472		154	0.472	156	0.472
	154.1	0.464	160.1	0.48		154.1	0.48	156.1	0.48
	154.2	0.472	160.2	0.48		154.2	0.48	156.2	0.464
	154.3	0.48	160.3	0.472		154.3	0.472	156.3	0.488
	154.4	0.48	160.4	0.48		154.4	0.48	156.4	0.464
	154.5	0.48	160.5	0.48		154.5	0.48	156.5	0.472
	154.6	0.48	160.6	0.48		154.6	0.48	156.6	0.48
	154.7	0.48	160.7	0.48		154.7	0.48	156.7	0.48
	154.8	0.48	160.8	0.464		154.8	0.48	156.8	0.472
	154.9	0.472	160.9	0.48		154.9	0.472	156.9	0.48
	155	0.48	161	0.472		155	0.48	157	0.48
	155.1	0.472	161.1	0.48		155.1	0.472	157.1	0.472
	155.2	0.48	161.2	0.472		155.2	0.48	157.2	0.472
	155.3	0.48	161.3	0.464		155.3	0.48	157.3	0.472
	155.4	0.464	161.4	0.472		155.4	0.48	157.4	0.472
	155.5	0.48	161.5	0.48		155.5	0.48	157.5	0.48
	155.6	0.472	161.6	0.464		155.6	0.48	157.6	0.48
	155.7	0.472	161.7	0.464		155.7	0.472	157.7	0.48
	155.8	0.472	161.8	0.472		155.8	0.48	157.8	0.48
	155.9	0.472	161.9	0.464		155.9	0.48	157.9	0.472
	156	0.472	162	0.48		156	0.48	158	0.48
	156.1	0.472	162.1	0.472		156.1	0.464	158.1	0.472
	156.2	0.472	162.2	0.48		156.2	0.48	158.2	0.48
	156.3	0.472	162.3	0.464		156.3	0.48	158.3	0.472
	156.4	0.48	162.4	0.48		156.4	0.48	158.4	0.48
	156.5	0.472	162.5	0.472		156.5	0.48	158.5	0.472
	156.6	0.48	162.6	0.48		156.6	0.48	158.6	0.48
	156.7	0.48	162.7	0.48		156.7	0.48	158.7	0.472
	156.8	0.464	162.8	0.464		156.8	0.48	158.8	0.488
	156.9	0.488	162.9	0.472		156.9	0.48	158.9	0.48
	157	0.472	163	0.48		157	0.48	159	0.48
	157.1	0.48	163.1	0.48		157.1	0.472	159.1	0.48
	157.2	0.48	163.2	0.472		157.2	0.48	159.2	0.472
	157.3	0.472	163.3	0.48		157.3	0.48	159.3	0.48
	157.4	0.472	163.4	0.48		157.4	0.48	159.4	0.48
	157.5	0.472	163.5	0.464		157.5	0.472	159.5	0.48
	157.6	0.48	163.6	0.472		157.6	0.464	159.6	0.48
	157.7	0.48	163.7	0.48		157.7	0.48	159.7	0.48
	157.8	0.48	163.8	0.488		157.8	0.472	159.8	0.48
	157.9	0.48	163.9	0.48		157.9	0.48	159.9	0.464
	158	0.48	164	0.48		158	0.472	160	0.48
	158.1	0.48	164.1	0.48		158.1	0.48	160.1	0.48
	158.2	0.48	164.2	0.48		158.2	0.472	160.2	0.48
	158.3	0.48	164.3	0.472		158.3	0.48	160.3	0.48
	158.4	0.472	164.4	0.472		158.4	0.472	160.4	0.48
	158.5	0.48	164.5	0.48		158.5	0.472	160.5	0.464
	158.6	0.472	164.6	0.48		158.6	0.48	160.6	0.48
	158.7	0.48	164.7	0.464		158.7	0.472	160.7	0.48
	158.8	0.472	164.8	0.464		158.8	0.472	160.8	0.48
	158.9	0.48	164.9	0.472		158.9	0.472	160.9	0.472
	159	0.472	165	0.472		159	0.48	161	0.472
	159.1	0.48	165.1	0.472		159.1	0.48	161.1	0.472
	159.2	0.464	165.2	0.472		159.2	0.472	161.2	0.48
	159.3	0.48	165.3	0.48		159.3	0.464	161.3	0.48
	159.4	0.472	165.4	0.472		159.4	0.48	161.4	0.48
	159.5	0.488	165.5	0.48		159.5	0.472	161.5	0.48
	159.6	0.488	165.6	0.472		159.6	0.464	161.6	0.48
	159.7	0.48	165.7	0.48		159.7	0.472	161.7	0.472
	159.8	0.48	165.8	0.472		159.8	0.472	161.8	0.472
	159.9	0.48	165.9	0.48		159.9	0.464	161.9	0.48
	160	0.472	166	0.48		160	0.48	162	0.472
	160.1	0.48	166.1	0.48		160.1	0.464	162.1	0.48
	160.2	0.472	166.2	0.48		160.2	0.48	162.2	0.472
	160.3	0.48	166.3	0.472		160.3	0.472	162.3	0.472
	160.4	0.488	166.4	0.464		160.4	0.48	162.4	0.472
	160.5	0.48	166.5	0.48		160.5	0.472	162.5	0.48
	160.6	0.472	166.6	0.472		160.6	0.464	162.6	0.48
	160.7	0.48	166.7	0.472		160.7	0.464	162.7	0.48
	160.8	0.48	166.8	0.472		160.8	0.456	162.8	0.472
	160.9	0.48	166.9	0.48		160.9	0.472	162.9	0.48
	161	0.48	167	0.472		161	0.472	163	0.472
	161.1	0.48	167.1	0.472		161.1	0.472	163.1	0.48
	161.2	0.472	167.2	0.472		161.2	0.48	163.2	0.472
	161.3	0.472	167.3	0.48		161.3	0.48	163.3	0.48
	161.4	0.48	167.4	0.472		161.4	0.48	163.4	0.464
	161.5	0.48	167.5	0.472		161.5	0.472	163.5	0.48
	161.6	0.472	167.6	0.48		161.6	0.472	163.6	0.48
	161.7	0.472	167.7	0.48		161.7	0.48	163.7	0.48
	161.8	0.48	167.8	0.48		161.8	0.472	163.8	0.48
	161.9	0.48	167.9	0.464		161.9	0.464	163.9	0.472
	162	0.48	168	0.472		162	0.472	164	0.48
	162.1	0.48	168.1	0.48		162.1	0.472	164.1	0.48
	162.2	0.48	168.2	0.472		162.2	0.48	164.2	0.48
	162.3	0.48	168.3	0.472		162.3	0.48	164.3	0.464
	162.4	0.48	168.4	0.48		162.4	0.48	164.4	0.48
	162.5	0.488	168.5	0.472		162.5	0.48	164.5	0.48
	162.6	0.464	168.6	0.472		162.6	0.48	164.6	0.48
	162.7	0.48	168.7	0.472		162.7	0.48	164.7	0.472
	162.8	0.472	168.8	0.48		162.8	0.472	164.8	0.48
	162.9	0.48	168.9	0.464		162.9	0.48	164.9	0.48
	163	0.48	169	0.472		163	0.472	165	0.488
	163.1	0.472	169.1	0.48		163.1	0.472	165.1	0.472
	163.2	0.48	169.2	0.472		163.2	0.48	165.2	0.48
	163.3	0.472	169.3	0.472		163.3	0.472	165.3	0.48
	163.4	0.48	169.4	0.48		163.4	0.48	165.4	0.488
	163.5	0.48	169.5	0.464		163.5	0.48	165.5	0.472
	163.6	0.48	169.6	0.472		163.6	0.472	165.6	0.472
	163.7	0.48	169.7	0.472		163.7	0.472	165.7	0.472
	163.8	0.472	169.8	0.48		163.8	0.48	165.8	0.48
	163.9	0.48	169.9	0.472		163.9	0.472	165.9	0.48
	164	0.48	170	0.464		164	0.472	166	0.472
	164.1	0.472	170.1	0.48		164.1	0.464	166.1	0.48
	164.2	0.472	170.2	0.472		164.2	0.472	166.2	0.472
	164.3	0.472	170.3	0.472		164.3	0.48	166.3	0.48
	164.4	0.48	170.4	0.464		164.4	0.48	166.4	0.48
	164.5	0.48	170.5	0.472		164.5	0.472	166.5	0.48
	164.6	0.472	170.6	0.472		164.6	0.48	166.6	0.48
	164.7	0.48	170.7	0.464		164.7	0.472	166.7	0.472
	164.8	0.48	170.8	0.48		164.8	0.488	166.8	0.48
	164.9	0.48	170.9	0.464		164.9	0.472	166.9	0.48
	165	0.472	171	0.472		165	0.472	167	0.472
	165.1	0.48	171.1	0.472		165.1	0.472	167.1	0.472
	165.2	0.472	171.2	0.464		165.2	0.48	167.2	0.472
	165.3	0.48	171.3	0.48		165.3	0.48	167.3	0.488
	165.4	0.48	171.4	0.472		165.4	0.472	167.4	0.48
	165.5	0.464	171.5	0.48		165.5	0.472	167.5	0.48
	165.6	0.48	171.6	0.472		165.6	0.48	167.6	0.48
	165.7	0.464	171.7	0.464		165.7	0.48	167.7	0.48
	165.8	0.48	171.8	0.464		165.8	0.488	167.8	0.472
	165.9	0.472	171.9	0.472		165.9	0.488	167.9	0.472
	166	0.464	172	0.48		166	0.48	168	0.472
	166.1	0.48	172.1	0.464		166.1	0.472	168.1	0.472
	166.2	0.48	172.2	0.48		166.2	0.472	168.2	0.48
	166.3	0.472	172.3	0.48		166.3	0.472	168.3	0.48
	166.4	0.472	172.4	0.48		166.4	0.48	168.4	0.48
	166.5	0.48	172.5	0.48		166.5	0.48	168.5	0.48
	166.6	0.472	172.6	0.464		166.6	0.472	168.6	0.48
	166.7	0.48	172.7	0.48		166.7	0.48	168.7	0.48
	166.8	0.48	172.8	0.472		166.8	0.48	168.8	0.48
	166.9	0.472	172.9	0.464		166.9	0.472	168.9	0.472
	167	0.472	173	0.472		167	0.48	169	0.48
	167.1	0.472	173.1	0.48		167.1	0.48	169.1	0.48
	167.2	0.48	173.2	0.48		167.2	0.472	169.2	0.472
	167.3	0.472	173.3	0.472		167.3	0.464	169.3	0.48
	167.4	0.48	173.4	0.464		167.4	0.472	169.4	0.48
	167.5	0.48	173.5	0.472		167.5	0.48	169.5	0.472
	167.6	0.488	173.6	0.48		167.6	0.472	169.6	0.472
	167.7	0.48	173.7	0.48		167.7	0.48	169.7	0.48
	167.8	0.472	173.8	0.472		167.8	0.48	169.8	0.472
	167.9	0.48	173.9	0.472		167.9	0.472	169.9	0.472
	168	0.472	174	0.464		168	0.472	170	0.472
	168.1	0.48	174.1	0.472		168.1	0.472	170.1	0.472
	168.2	0.48	174.2	0.488		168.2	0.48	170.2	0.48
	168.3	0.472	174.3	0.48		168.3	0.48	170.3	0.48
	168.4	0.48	174.4	0.472		168.4	0.472	170.4	0.48
	168.5	0.472	174.5	0.472		168.5	0.472	170.5	0.48
	168.6	0.472	174.6	0.472		168.6	0.48	170.6	0.48
	168.7	0.472	174.7	0.48		168.7	0.472	170.7	0.472
	168.8	0.48	174.8	0.48		168.8	0.48	170.8	0.48
	168.9	0.48	174.9	0.48		168.9	0.48	170.9	0.48
	169	0.472	175	0.472		169	0.48	171	0.488
	169.1	0.48	175.1	0.472		169.1	0.472	171.1	0.472
	169.2	0.472	175.2	0.464		169.2	0.48	171.2	0.48
	169.3	0.488	175.3	0.48		169.3	0.48	171.3	0.472
	169.4	0.472	175.4	0.472		169.4	0.48	171.4	0.472
	169.5	0.472	175.5	0.472		169.5	0.48	171.5	0.48
	169.6	0.472	175.6	0.472		169.6	0.472	171.6	0.472
	169.7	0.48	175.7	0.48		169.7	0.472	171.7	0.472
	169.8	0.472	175.8	0.48		169.8	0.472	171.8	0.472
	169.9	0.48	175.9	0.472		169.9	0.472	171.9	0.48
	170	0.48	176	0.464		170	0.48	172	0.48
	170.1	0.48	176.1	0.48		170.1	0.472	172.1	0.472
	170.2	0.472	176.2	0.472		170.2	0.48	172.2	0.48
	170.3	0.48	176.3	0.472		170.3	0.472	172.3	0.472
	170.4	0.472	176.4	0.464		170.4	0.48	172.4	0.472
	170.5	0.456	176.5	0.472		170.5	0.48	172.5	0.472
	170.6	0.48	176.6	0.464		170.6	0.472	172.6	0.472
	170.7	0.48	176.7	0.472		170.7	0.464	172.7	0.48
	170.8	0.48	176.8	0.464		170.8	0.464	172.8	0.472
	170.9	0.472	176.9	0.464		170.9	0.472	172.9	0.472
	171	0.48	177	0.48		171	0.48	173	0.48
	171.1	0.48	177.1	0.472		171.1	0.48	173.1	0.472
	171.2	0.48	177.2	0.472		171.2	0.472	173.2	0.48
	171.3	0.472	177.3	0.472		171.3	0.48	173.3	0.48
	171.4	0.472	177.4	0.48		171.4	0.472	173.4	0.472
	171.5	0.48	177.5	0.48		171.5	0.472	173.5	0.48
	171.6	0.472	177.6	0.472		171.6	0.472	173.6	0.472
	171.7	0.472	177.7	0.48		171.7	0.464	173.7	0.472
	171.8	0.472	177.8	0.464		171.8	0.464	173.8	0.472
	171.9	0.48	177.9	0.472		171.9	0.48	173.9	0.48
	172	0.472	178	0.464		172	0.472	174	0.48
	172.1	0.472	178.1	0.464		172.1	0.48	174.1	0.48
	172.2	0.472	178.2	0.48		172.2	0.472	174.2	0.472
	172.3	0.48	178.3	0.48		172.3	0.472	174.3	0.472
	172.4	0.48	178.4	0.488		172.4	0.464	174.4	0.472
	172.5	0.48	178.5	0.472		172.5	0.472	174.5	0.48
	172.6	0.48	178.6	0.48		172.6	0.48	174.6	0.472
	172.7	0.488	178.7	0.488		172.7	0.48	174.7	0.48
	172.8	0.48	178.8	0.48		172.8	0.48	174.8	0.472
	172.9	0.472	178.9	0.472		172.9	0.472	174.9	0.464
	173	0.48	179	0.472		173	0.464	175	0.48
	173.1	0.48	179.1	0.472		173.1	0.48	175.1	0.48
	173.2	0.48	179.2	0.472		173.2	0.472	175.2	0.472
	173.3	0.48	179.3	0.472		173.3	0.464	175.3	0.48
	173.4	0.48	179.4	0.472		173.4	0.464	175.4	0.48
	173.5	0.48	179.5	0.472		173.5	0.472	175.5	0.48
	173.6	0.472	179.6	0.48		173.6	0.48	175.6	0.472
	173.7	0.488	179.7	0.472		173.7	0.48	175.7	0.472
	173.8	0.48	179.8	0.464		173.8	0.472	175.8	0.464
	173.9	0.48	179.9	0.472		173.9	0.48	175.9	0.464
	174	0.472	180	0.472		174	0.472	176	0.472
	174.1	0.48	180.1	0.464		174.1	0.48	176.1	0.48
	174.2	0.48	180.2	0.48		174.2	0.48	176.2	0.48
	174.3	0.472	180.3	0.472		174.3	0.472	176.3	0.472
	174.4	0.48	180.4	0.464		174.4	0.472	176.4	0.48
	174.5	0.472	180.5	0.472		174.5	0.464	176.5	0.48
	174.6	0.488	180.6	0.48		174.6	0.48	176.6	0.48
	174.7	0.48	180.7	0.472		174.7	0.472	176.7	0.472
	174.8	0.48	180.8	0.48		174.8	0.472	176.8	0.48
	174.9	0.48	180.9	0.48		174.9	0.472	176.9	0.48
	175	0.48	181	0.472		175	0.464	177	0.472
	175.1	0.472	181.1	0.48		175.1	0.472	177.1	0.48
	175.2	0.48	181.2	0.456		175.2	0.472	177.2	0.48
	175.3	0.48	181.3	0.472		175.3	0.48	177.3	0.48
	175.4	0.472	181.4	0.464		175.4	0.472	177.4	0.472
	175.5	0.48	181.5	0.472		175.5	0.464	177.5	0.472
	175.6	0.472	181.6	0.464		175.6	0.472	177.6	0.472
	175.7	0.472	181.7	0.472		175.7	0.472	177.7	0.472
	175.8	0.472	181.8	0.48		175.8	0.472	177.8	0.464
	175.9	0.48	181.9	0.472		175.9	0.472	177.9	0.464
	176	0.464	182	0.48		176	0.464	178	0.48
	176.1	0.48	182.1	0.472		176.1	0.464	178.1	0.48
	176.2	0.48	182.2	0.464		176.2	0.472	178.2	0.472
	176.3	0.464	182.3	0.48		176.3	0.48	178.3	0.48
	176.4	0.472	182.4	0.48		176.4	0.472	178.4	0.464
	176.5	0.464	182.5	0.48		176.5	0.472	178.5	0.472
	176.6	0.48	182.6	0.472		176.6	0.472	178.6	0.48
	176.7	0.472	182.7	0.48		176.7	0.48	178.7	0.488
	176.8	0.48	182.8	0.472		176.8	0.48	178.8	0.48
	176.9	0.48	182.9	0.464		176.9	0.48	178.9	0.472
	177	0.48	183	0.48		177	0.472	179	0.48
	177.1	0.48	183.1	0.48		177.1	0.472	179.1	0.48
	177.2	0.472	183.2	0.48		177.2	0.48	179.2	0.472
	177.3	0.48	183.3	0.472		177.3	0.472	179.3	0.48
	177.4	0.472	183.4	0.48		177.4	0.472	179.4	0.472
	177.5	0.472	183.5	0.472		177.5	0.472	179.5	0.48
	177.6	0.48	183.6	0.472		177.6	0.464	179.6	0.472
	177.7	0.48	183.7	0.48		177.7	0.48	179.7	0.48
	177.8	0.48	183.8	0.472		177.8	0.48	179.8	0.472
	177.9	0.472	183.9	0.48		177.9	0.472	179.9	0.48
	178	0.472	184	0.472		178	0.464	180	0.472
	178.1	0.472	184.1	0.464		178.1	0.48	180.1	0.48
	178.2	0.472	184.2	0.48		178.2	0.48	180.2	0.472
	178.3	0.48	184.3	0.472		178.3	0.48	180.3	0.464
	178.4	0.472	184.4	0.472		178.4	0.472	180.4	0.48
	178.5	0.472	184.5	0.472		178.5	0.472	180.5	0.464
	178.6	0.472	184.6	0.464		178.6	0.472	180.6	0.472
	178.7	0.472	184.7	0.48		178.7	0.464	180.7	0.48
	178.8	0.472	184.8	0.464		178.8	0.464	180.8	0.48
	178.9	0.472	184.9	0.48		178.9	0.472	180.9	0.464
	179	0.472	185	0.464		179	0.48	181	0.48
	179.1	0.48	185.1	0.472		179.1	0.472	181.1	0.48
	179.2	0.472	185.2	0.472		179.2	0.472	181.2	0.472
	179.3	0.472	185.3	0.48		179.3	0.472	181.3	0.464
	179.4	0.472	185.4	0.472		179.4	0.464	181.4	0.472
	179.5	0.472	185.5	0.472		179.5	0.48	181.5	0.472
	179.6	0.472	185.6	0.472		179.6	0.48	181.6	0.464
	179.7	0.472	185.7	0.48		179.7	0.472	181.7	0.472
	179.8	0.48	185.8	0.464		179.8	0.472	181.8	0.48
	179.9	0.48	185.9	0.472		179.9	0.472	181.9	0.472
	180	0.472	186	0.464		180	0.472	182	0.472
	180.1	0.464	186.1	0.472		180.1	0.472	182.1	0.48
	180.2	0.48	186.2	0.472		180.2	0.472	182.2	0.472
	180.3	0.48	186.3	0.472		180.3	0.472	182.3	0.456
	180.4	0.472	186.4	0.48		180.4	0.464	182.4	0.48
	180.5	0.472	186.5	0.472		180.5	0.472	182.5	0.472
	180.6	0.48	186.6	0.48		180.6	0.464	182.6	0.464
	180.7	0.472	186.7	0.472		180.7	0.48	182.7	0.48
	180.8	0.48	186.8	0.464		180.8	0.472	182.8	0.472
	180.9	0.472	186.9	0.472		180.9	0.48	182.9	0.472
	181	0.48	187	0.472		181	0.48	183	0.48
	181.1	0.472	187.1	0.472		181.1	0.472	183.1	0.48
	181.2	0.464	187.2	0.48		181.2	0.464	183.2	0.48
	181.3	0.48	187.3	0.48		181.3	0.472	183.3	0.48
	181.4	0.472	187.4	0.464		181.4	0.472	183.4	0.464
	181.5	0.472	187.5	0.472		181.5	0.472	183.5	0.48
	181.6	0.472	187.6	0.472		181.6	0.48	183.6	0.472
	181.7	0.464	187.7	0.472		181.7	0.464	183.7	0.472
	181.8	0.472	187.8	0.472		181.8	0.48	183.8	0.472
	181.9	0.464	187.9	0.48		181.9	0.472	183.9	0.472
	182	0.472	188	0.464		182	0.48	184	0.472
	182.1	0.48	188.1	0.464		182.1	0.464	184.1	0.48
	182.2	0.48	188.2	0.48		182.2	0.472	184.2	0.48
	182.3	0.48	188.3	0.48		182.3	0.48	184.3	0.48
	182.4	0.472	188.4	0.48		182.4	0.48	184.4	0.48
	182.5	0.48	188.5	0.472		182.5	0.48	184.5	0.472
	182.6	0.472	188.6	0.48		182.6	0.48	184.6	0.472
	182.7	0.472	188.7	0.472		182.7	0.464	184.7	0.472
	182.8	0.472	188.8	0.464		182.8	0.464	184.8	0.48
	182.9	0.48	188.9	0.464		182.9	0.464	184.9	0.48
	183	0.48	189	0.48		183	0.472	185	0.472
	183.1	0.48	189.1	0.48		183.1	0.464	185.1	0.464
	183.2	0.472	189.2	0.472		183.2	0.472	185.2	0.472
	183.3	0.472	189.3	0.472		183.3	0.48	185.3	0.472
	183.4	0.472	189.4	0.472		183.4	0.472	185.4	0.48
	183.5	0.48	189.5	0.472		183.5	0.48	185.5	0.472
	183.6	0.48	189.6	0.472		183.6	0.48	185.6	0.472
	183.7	0.472	189.7	0.48		183.7	0.48	185.7	0.48
	183.8	0.464	189.8	0.472		183.8	0.472	185.8	0.472
	183.9	0.48	189.9	0.48		183.9	0.472	185.9	0.472
	184	0.48	190	0.48		184	0.464	186	0.48
	184.1	0.48	190.1	0.48		184.1	0.464	186.1	0.472
	184.2	0.464	190.2	0.472		184.2	0.48	186.2	0.472
	184.3	0.472	190.3	0.472		184.3	0.48	186.3	0.472
	184.4	0.48	190.4	0.48		184.4	0.472	186.4	0.472
	184.5	0.472	190.5	0.456		184.5	0.472	186.5	0.464
	184.6	0.464	190.6	0.48		184.6	0.48	186.6	0.464
	184.7	0.48	190.7	0.48		184.7	0.472	186.7	0.464
	184.8	0.464	190.8	0.472		184.8	0.48	186.8	0.472
	184.9	0.472	190.9	0.472		184.9	0.464	186.9	0.48
	185	0.48	191	0.48		185	0.472	187	0.48
	185.1	0.48	191.1	0.472		185.1	0.472	187.1	0.48
	185.2	0.48	191.2	0.472		185.2	0.456	187.2	0.48
	185.3	0.488	191.3	0.472		185.3	0.472	187.3	0.472
	185.4	0.48	191.4	0.472		185.4	0.48	187.4	0.488
	185.5	0.472	191.5	0.472		185.5	0.48	187.5	0.472
	185.6	0.48	191.6	0.48		185.6	0.472	187.6	0.48
	185.7	0.488	191.7	0.48		185.7	0.472	187.7	0.472
	185.8	0.472	191.8	0.472		185.8	0.48	187.8	0.472
	185.9	0.48	191.9	0.48		185.9	0.464	187.9	0.48
	186	0.48	192	0.48		186	0.472	188	0.48
	186.1	0.48	192.1	0.472		186.1	0.48	188.1	0.464
	186.2	0.48	192.2	0.472		186.2	0.472	188.2	0.48
	186.3	0.472	192.3	0.464		186.3	0.48	188.3	0.464
	186.4	0.48	192.4	0.48		186.4	0.48	188.4	0.48
	186.5	0.48	192.5	0.472		186.5	0.472	188.5	0.472
	186.6	0.472	192.6	0.48		186.6	0.464	188.6	0.48
	186.7	0.472	192.7	0.472		186.7	0.48	188.7	0.48
	186.8	0.48	192.8	0.48		186.8	0.464	188.8	0.472
	186.9	0.472	192.9	0.48		186.9	0.48	188.9	0.464
	187	0.464	193	0.48		187	0.464	189	0.472
	187.1	0.48	193.1	0.464		187.1	0.472	189.1	0.464
	187.2	0.48	193.2	0.48		187.2	0.472	189.2	0.472
	187.3	0.472	193.3	0.472		187.3	0.472	189.3	0.472
	187.4	0.472	193.4	0.48		187.4	0.472	189.4	0.472
	187.5	0.48	193.5	0.472		187.5	0.472	189.5	0.48
	187.6	0.48	193.6	0.48		187.6	0.48	189.6	0.472
	187.7	0.472	193.7	0.472		187.7	0.48	189.7	0.472
	187.8	0.48	193.8	0.48		187.8	0.48	189.8	0.472
	187.9	0.48	193.9	0.472		187.9	0.472	189.9	0.472
	188	0.48	194	0.48		188	0.472	190	0.464
	188.1	0.472	194.1	0.464		188.1	0.472	190.1	0.48
	188.2	0.48	194.2	0.472		188.2	0.48	190.2	0.472
	188.3	0.472	194.3	0.472		188.3	0.464	190.3	0.48
	188.4	0.472	194.4	0.472		188.4	0.48	190.4	0.472
	188.5	0.48	194.5	0.472		188.5	0.472	190.5	0.472
	188.6	0.464	194.6	0.472		188.6	0.472	190.6	0.472
	188.7	0.48	194.7	0.48		188.7	0.48	190.7	0.472
	188.8	0.48	194.8	0.472		188.8	0.464	190.8	0.472
	188.9	0.472	194.9	0.48		188.9	0.48	190.9	0.472
	189	0.472	195	0.472		189	0.464	191	0.48
	189.1	0.472	195.1	0.48		189.1	0.472	191.1	0.48
	189.2	0.472	195.2	0.472		189.2	0.472	191.2	0.464
	189.3	0.48	195.3	0.472		189.3	0.472	191.3	0.472
	189.4	0.48	195.4	0.472		189.4	0.48	191.4	0.48
	189.5	0.48	195.5	0.472		189.5	0.48	191.5	0.472
	189.6	0.48	195.6	0.472		189.6	0.48	191.6	0.472
	189.7	0.48	195.7	0.48		189.7	0.48	191.7	0.472
	189.8	0.472	195.8	0.48		189.8	0.48	191.8	0.472
	189.9	0.464	195.9	0.48		189.9	0.472	191.9	0.472
	190	0.472	196	0.472		190	0.472	192	0.472
	190.1	0.464	196.1	0.48		190.1	0.464	192.1	0.48
	190.2	0.472	196.2	0.472		190.2	0.472	192.2	0.464
	190.3	0.48	196.3	0.48		190.3	0.48	192.3	0.48
	190.4	0.472	196.4	0.48		190.4	0.472	192.4	0.464
	190.5	0.472	196.5	0.472		190.5	0.472	192.5	0.472
	190.6	0.48	196.6	0.472		190.6	0.472	192.6	0.48
	190.7	0.48	196.7	0.48		190.7	0.472	192.7	0.48
	190.8	0.48	196.8	0.472		190.8	0.456	192.8	0.464
	190.9	0.48	196.9	0.472		190.9	0.472	192.9	0.464
	191	0.472	197	0.464		191	0.472	193	0.472
	191.1	0.48	197.1	0.48		191.1	0.472	193.1	0.472
	191.2	0.48	197.2	0.464		191.2	0.472	193.2	0.472
	191.3	0.48	197.3	0.48		191.3	0.48	193.3	0.472
	191.4	0.48	197.4	0.48		191.4	0.464	193.4	0.472
	191.5	0.472	197.5	0.472		191.5	0.472	193.5	0.48
	191.6	0.464	197.6	0.472		191.6	0.48	193.6	0.48
	191.7	0.472	197.7	0.48		191.7	0.48	193.7	0.472
	191.8	0.472	197.8	0.464		191.8	0.48	193.8	0.464
	191.9	0.472	197.9	0.48		191.9	0.48	193.9	0.472
	192	0.464	198	0.464		192	0.48	194	0.472
	192.1	0.472	198.1	0.472		192.1	0.48	194.1	0.48
	192.2	0.472	198.2	0.48		192.2	0.48	194.2	0.472
	192.3	0.48	198.3	0.472		192.3	0.48	194.3	0.472
	192.4	0.472	198.4	0.48		192.4	0.48	194.4	0.472
	192.5	0.48	198.5	0.48		192.5	0.48	194.5	0.48
	192.6	0.48	198.6	0.464		192.6	0.472	194.6	0.48
	192.7	0.464	198.7	0.472		192.7	0.48	194.7	0.464
	192.8	0.472	198.8	0.48		192.8	0.472	194.8	0.48
	192.9	0.48	198.9	0.464		192.9	0.472	194.9	0.48
	193	0.48	199	0.472		193	0.472	195	0.472
	193.1	0.48	199.1	0.48		193.1	0.48	195.1	0.472
	193.2	0.48	199.2	0.472		193.2	0.464	195.2	0.48
	193.3	0.472	199.3	0.472		193.3	0.472	195.3	0.472
	193.4	0.48	199.4	0.48		193.4	0.472	195.4	0.48
	193.5	0.472	199.5	0.464		193.5	0.472	195.5	0.48
	193.6	0.48	199.6	0.464		193.6	0.472	195.6	0.464
	193.7	0.472	199.7	0.472		193.7	0.48	195.7	0.472
	193.8	0.472	199.8	0.464		193.8	0.48	195.8	0.464
	193.9	0.488	199.9	0.464		193.9	0.48	195.9	0.472
	194	0.48	200	0.472		194	0.48	196	0.472
	194.1	0.472	200.1	0.472		194.1	0.48	196.1	0.48
	194.2	0.472	200.2	0.48		194.2	0.472	196.2	0.472
	194.3	0.48	200.3	0.472		194.3	0.48	196.3	0.488
	194.4	0.48	200.4	0.472		194.4	0.472	196.4	0.472
	194.5	0.48	200.5	0.472		194.5	0.464	196.5	0.472
	194.6	0.472	200.6	0.472		194.6	0.48	196.6	0.456
	194.7	0.48	200.7	0.472		194.7	0.488	196.7	0.472
	194.8	0.48	200.8	0.464		194.8	0.48	196.8	0.472
	194.9	0.464	200.9	0.472		194.9	0.48	196.9	0.472
	195	0.472	201	0.488		195	0.472	197	0.472
	195.1	0.48	201.1	0.464		195.1	0.48	197.1	0.48
	195.2	0.48	201.2	0.464		195.2	0.472	197.2	0.48
	195.3	0.488	201.3	0.456		195.3	0.48	197.3	0.472
	195.4	0.48	201.4	0.472		195.4	0.48	197.4	0.464
	195.5	0.48	201.5	0.472		195.5	0.48	197.5	0.472
	195.6	0.472	201.6	0.472		195.6	0.472	197.6	0.48
	195.7	0.48	201.7	0.48		195.7	0.48	197.7	0.472
	195.8	0.48	201.8	0.472		195.8	0.48	197.8	0.472
	195.9	0.48	201.9	0.48		195.9	0.48	197.9	0.48
	196	0.472	202	0.48		196	0.472	198	0.464
	196.1	0.472	202.1	0.472		196.1	0.472	198.1	0.472
	196.2	0.472	202.2	0.464		196.2	0.48	198.2	0.472
	196.3	0.472	202.3	0.464		196.3	0.48	198.3	0.472
	196.4	0.472	202.4	0.48		196.4	0.48	198.4	0.464
	196.5	0.48	202.5	0.472		196.5	0.464	198.5	0.48
	196.6	0.48	202.6	0.48		196.6	0.48	198.6	0.472
	196.7	0.48	202.7	0.48		196.7	0.48	198.7	0.472
	196.8	0.48	202.8	0.472		196.8	0.48	198.8	0.472
	196.9	0.464	202.9	0.472		196.9	0.48	198.9	0.48
	197	0.472	203	0.472		197	0.48	199	0.48
	197.1	0.464	203.1	0.48		197.1	0.48	199.1	0.472
	197.2	0.472	203.2	0.472		197.2	0.464	199.2	0.48
	197.3	0.48	203.3	0.464		197.3	0.488	199.3	0.472
	197.4	0.48	203.4	0.472		197.4	0.48	199.4	0.464
	197.5	0.48	203.5	0.472		197.5	0.48	199.5	0.472
	197.6	0.472	203.6	0.472		197.6	0.48	199.6	0.472
	197.7	0.48	203.7	0.472		197.7	0.48	199.7	0.48
	197.8	0.472	203.8	0.464		197.8	0.48	199.8	0.48
	197.9	0.472	203.9	0.48		197.9	0.48	199.9	0.48
	198	0.472	204	0.48		198	0.48	200	0.472
	198.1	0.472	204.1	0.472		198.1	0.48	200.1	0.48
	198.2	0.472	204.2	0.464		198.2	0.48	200.2	0.456
	198.3	0.472	204.3	0.472		198.3	0.488	200.3	0.472
	198.4	0.48	204.4	0.472		198.4	0.48	200.4	0.472
	198.5	0.48	204.5	0.472		198.5	0.48	200.5	0.48
	198.6	0.48	204.6	0.48		198.6	0.48	200.6	0.48
	198.7	0.472	204.7	0.472		198.7	0.48	200.7	0.48
	198.8	0.472	204.8	0.48		198.8	0.48	200.8	0.472
	198.9	0.48	204.9	0.48		198.9	0.48	200.9	0.464
	199	0.472	205	0.472		199	0.488	201	0.472
	199.1	0.472	205.1	0.472		199.1	0.472	201.1	0.472
	199.2	0.472	205.2	0.472		199.2	0.48	201.2	0.464
	199.3	0.48	205.3	0.472		199.3	0.472	201.3	0.48
	199.4	0.48	205.4	0.48		199.4	0.472	201.4	0.48
	199.5	0.48	205.5	0.472		199.5	0.472	201.5	0.464
[truncated: 76 more rows]

## Sheet: Figure 6
Figure 6(a) (wavelength 623 nm)							Figure 6(b) (wavelength 520 nm)											Figure 6(c) (wavelength 460 nm)											Figure 6(d) (wavelength 410 nm)									Figure 6(e) (wavelength 400 nm)											Figure 6(f) (wavelength 385 nm)
																																							Log
							Voltage	No UV	Voltage	0.5 mW/cm2	Voltage	4 mW/cm2	Voltage	50 mW/cm2	Voltage	80 mW/cm2		Voltage	No UV	Voltage	0.5 mW/cm2	Voltage	5 mW/cm2	Voltage	15 mW/cm2	Voltage	30 mW/cm2		Voltage	No UV	Voltage	1 mW/cm2	Voltage	10 mW/cm2	Voltage	35 mW/cm2		Voltage	No UV	Voltage	1.5 mW/cm2	Voltage	4 mW/cm2	Voltage	18mW/cm2	Voltage	23 mW/cm2		Voltage
Voltage	<0.1mW/cm2	Voltage	4 mW/cm2	Voltage	120 mW/cm2		(V)	mA/cm2	(V)	mA/cm2	(V)	mA/cm2	(V)		(V)			(V)	mA/cm2	(V)	mA/cm2	(V)	mA/cm2	(V)		(V)			(V)	mA/cm2	(V)	mA/cm2	(V)	mA/cm2	(V)	mA/cm2		(V)	mA/cm2	(V)	mA/cm2	(V)	mA/cm2	(V)	mA/cm2	(V)	mA/cm2		(V)
(V)	mA/cm2	(V)	mA/cm2	(V)	mA/cm2		-0.19516	0.052409	-0.195129	0.0519382	-0.19516	0.0538734	-0.19516	0.0730046	-0.19516	0.0860064		-0.19516	0.0523399	-0.19519	0.0549144	-0.195129	0.0771298	-0.19519	0.168678	-0.195221	0.352993		-0.195221	0.05253	-0.195221	0.112243	-0.19519	0.498216	-0.19519	1.90233		-0.19519	0.0525948	-0.195221	0.183451	-0.195221	0.493335	-0.195221	1.42891	-0.195221	1.68505		-0.195221
-0.19516	0.0522493	-0.19519	0.0522406	-0.19516	0.0578258		-0.190155	0.0510959	-0.190125	0.0506337	-0.190155	0.0525343	-0.190155	0.0715748	-0.190186	0.0845508		-0.190125	0.0510095	-0.190186	0.0535494	-0.190155	0.0757216	-0.190186	0.167166	-0.190216	0.351352		-0.190186	0.0512082	-0.190216	0.110662	-0.190216	0.495409	-0.190155	1.89542		-0.190186	0.0512773	-0.190186	0.181594	-0.190247	0.490527	-0.190277	1.42286	-0.190216	1.67728		-0.190247
-0.190155	0.0509274	-0.190186	0.0509318	-0.190155	0.0564694		-0.18512	0.0497655	-0.18512	0.0492903	-0.185181	0.0511952	-0.18515	0.0701753	-0.18515	0.0831037		-0.185181	0.049705	-0.185211	0.0522103	-0.18512	0.0743264	-0.185211	0.165741	-0.185211	0.349753		-0.185181	0.0498691	-0.185242	0.109077	-0.185211	0.492774	-0.185211	1.88894		-0.185181	0.0499383	-0.185211	0.179779	-0.185242	0.487763	-0.185242	1.41595	-0.185242	1.66994		-0.185242
-0.185181	0.0496013	-0.185211	0.0496013	-0.185181	0.055126		-0.180145	0.0484437	-0.180145	0.0479858	-0.180145	0.0498432	-0.180115	0.0687931	-0.180176	0.0816653		-0.180145	0.0483703	-0.180176	0.0508583	-0.180176	0.0729657	-0.180237	0.164315	-0.180206	0.348069		-0.180237	0.0485474	-0.180267	0.107544	-0.180206	0.490182	-0.180176	1.88203		-0.180206	0.0486078	-0.180237	0.177922	-0.180237	0.484998	-0.180237	1.40904	-0.180237	1.66216		-0.180237
-0.180176	0.0482882	-0.180237	0.0483227	-0.180145	0.0537611		-0.17514	0.0471046	-0.17514	0.0466727	-0.175171	0.0485085	-0.17514	0.0673979	-0.175171	0.0802269		-0.17514	0.0470269	-0.175232	0.0495193	-0.17514	0.0715921	-0.175201	0.162804	-0.175232	0.346298		-0.175232	0.0472213	-0.175262	0.105993	-0.175201	0.487374	-0.175201	1.87555		-0.175201	0.0472861	-0.175232	0.176194	-0.175232	0.482191	-0.175232	1.40256	-0.175201	1.65482		-0.175232
-0.175201	0.0469707	-0.175232	0.0469707	-0.175171	0.0524306		-0.170166	0.0457828	-0.170135	0.0453552	-0.170135	0.047204	-0.170166	0.0659854	-0.170166	0.0787712		-0.170166	0.0457181	-0.170197	0.0481716	-0.170135	0.0702056	-0.170227	0.161378	-0.170227	0.3447		-0.170197	0.0458865	-0.170227	0.104373	-0.170197	0.484653	-0.170197	1.8695		-0.170227	0.0459643	-0.170197	0.17438	-0.170227	0.479426	-0.170227	1.39564	-0.170197	1.64704		-0.170227
-0.170166	0.0456317	-0.170227	0.045649	-0.170166	0.0510786		-0.1651	0.0444783	-0.165161	0.0440594	-0.165161	0.0458347	-0.165161	0.0645945	-0.165161	0.0773328		-0.165161	0.0443531	-0.165192	0.04688	-0.1651	0.0688406	-0.165222	0.15991	-0.165222	0.343101		-0.165222	0.0445647	-0.165253	0.102879	-0.165192	0.481888	-0.165192	1.86259		-0.165222	0.0446339	-0.165192	0.172652	-0.165222	0.476619	-0.165222	1.3896	-0.165222	1.6397		-0.165253
-0.165161	0.0443315	-0.165192	0.0443315	-0.165192	0.0497438		-0.160126	0.043122	-0.160126	0.0427505	-0.160156	0.0445043	-0.160156	0.0632122	-0.160156	0.0758901		-0.160126	0.0430572	-0.160156	0.0455237	-0.160095	0.0674756	-0.160187	0.158441	-0.160156	0.341503		-0.160187	0.04323	-0.160187	0.101332	-0.160156	0.47921	-0.160187	1.85611		-0.160156	0.0432948	-0.160187	0.171011	-0.160217	0.473854	-0.160278	1.38269	-0.160187	1.63236		-0.160187
-0.160126	0.0429924	-0.160187	0.0430184	-0.160187	0.0483789		-0.155121	0.0418132	-0.155151	0.0414374	-0.155151	0.0431566	-0.155121	0.0618256	-0.155182	0.0744387		-0.155121	0.0417398	-0.155182	0.0441846	-0.15509	0.0661193	-0.155212	0.157059	-0.155212	0.339819		-0.155182	0.0419169	-0.155243	0.0997642	-0.155182	0.476575	-0.155212	1.84876		-0.155151	0.0419601	-0.155182	0.169197	-0.155243	0.471176	-0.155212	1.37621	-0.155212	1.62458		-0.155212
-0.155151	0.0416837	-0.155182	0.0416965	-0.155151	0.0470442		-0.150116	0.0404828	-0.150116	0.0401156	-0.150177	0.0418261	-0.150146	0.0604218	-0.150177	0.0730003		-0.150146	0.0404266	-0.150177	0.0428412	-0.150085	0.0647456	-0.150208	0.15559	-0.150177	0.338134		-0.150177	0.0405864	-0.150208	0.0982264	-0.150177	0.473854	-0.150177	1.84272		-0.150146	0.040634	-0.150177	0.167469	-0.150238	0.468368	-0.150208	1.36973	-0.150208	1.61724		-0.150208
-0.150146	0.0403531	-0.150177	0.0403791	-0.150177	0.0457094		-0.145142	0.0391696	-0.145142	0.0388413	-0.145142	0.0404828	-0.145142	0.0590309	-0.145142	0.071523		-0.145142	0.0391048	-0.145172	0.0415238	-0.145142	0.0633893	-0.145203	0.154165	-0.145203	0.336406		-0.145172	0.0392474	-0.145233	0.0966498	-0.145172	0.471219	-0.145172	1.83581		-0.145172	0.0393251	-0.145172	0.165741	-0.145233	0.465604	-0.145203	1.36325	-0.145203	1.60946		-0.145233
-0.145172	0.0390443	-0.145203	0.0390616	-0.145172	0.0443357		-0.140137	0.0378435	-0.140167	0.0375239	-0.140167	0.0391567	-0.140137	0.0576227	-0.140137	0.0700889		-0.140137	0.0377701	-0.140167	0.0401847	-0.140137	0.062033	-0.140198	0.152696	-0.140198	0.334851		-0.140198	0.0379213	-0.140228	0.0951509	-0.140167	0.468498	-0.140167	1.8289		-0.140167	0.0380077	-0.140198	0.164013	-0.140228	0.462882	-0.140228	1.35634	-0.140167	1.60255		-0.140228
-0.140167	0.0377356	-0.140198	0.0377312	-0.140137	0.0429967		-0.135101	0.0365045	-0.135193	0.0362064	-0.135162	0.037796	-0.135162	0.0562318	-0.135132	0.0686376		-0.135162	0.0364397	-0.135162	0.03885	-0.135162	0.0606766	-0.135223	0.151314	-0.135193	0.333166		-0.135223	0.0365909	-0.135223	0.0936132	-0.135193	0.465776	-0.135193	1.82198		-0.135223	0.0366773	-0.135254	0.162328	-0.135223	0.460161	-0.135223	1.34943	-0.135193	1.59478		-0.135223
-0.135162	0.0364137	-0.135193	0.0364224	-0.135162	0.0416317		-0.130157	0.0351956	-0.130188	0.0349062	-0.130157	0.0364656	-0.130127	0.0548366	-0.130157	0.0672164		-0.130127	0.0351136	-0.130188	0.0375023	-0.130127	0.0593203	-0.130219	0.149845	-0.130219	0.331439		-0.130188	0.0352561	-0.130219	0.0920668	-0.130157	0.463055	-0.130157	1.81464		-0.130219	0.0353598	-0.130188	0.160557	-0.130219	0.457353	-0.130188	1.34251	-0.130188	1.58743		-0.130219
-0.130157	0.0350876	-0.130219	0.0351049	-0.130157	0.0402797		-0.125153	0.0338695	-0.125153	0.0335715	-0.125183	0.0351309	-0.125153	0.0534241	-0.125153	0.0657478		-0.125153	0.0337832	-0.125183	0.0361891	-0.125153	0.0579812	-0.125214	0.14842	-0.125183	0.329711		-0.125214	0.0339343	-0.125214	0.090542	-0.125183	0.460377	-0.125214	1.80816		-0.125183	0.0340164	-0.125214	0.158786	-0.125214	0.454502	-0.125244	1.33604	-0.125214	1.57923		-0.125214
-0.125183	0.0337701	-0.125214	0.0337875	-0.125153	0.0389321		-0.120148	0.0325478	-0.120178	0.032267	-0.120148	0.0337918	-0.120148	0.052003	-0.120148	0.0642748		-0.120148	0.0324787	-0.120209	0.034876	-0.120148	0.0566033	-0.120209	0.146864	-0.120209	0.328026		-0.120209	0.032591	-0.120239	0.0890172	-0.120209	0.457656	-0.120178	1.80168		-0.120209	0.032686	-0.120239	0.157102	-0.12027	0.451868	-0.120209	1.32956	-0.120209	1.57188		-0.120209
-0.120148	0.0324484	-0.120239	0.0324484	-0.120148	0.037567		-0.115112	0.0312001	-0.115173	0.0309711	-0.115173	0.0324571	-0.115173	0.050638	-0.115173	0.0628278		-0.115173	0.0311569	-0.115204	0.0335369	-0.115143	0.0552599	-0.115204	0.145396	-0.115204	0.326385		-0.115234	0.0312778	-0.115234	0.0874146	-0.115173	0.455021	-0.115265	1.79477		-0.115204	0.0313642	-0.115234	0.155331	-0.115204	0.44906	-0.115234	1.32308	-0.115234	1.56411		-0.115234
-0.115173	0.0311526	-0.115204	0.0311655	-0.115173	0.0362236		-0.110107	0.0298783	-0.110138	0.0296623	-0.110138	0.0310878	-0.110168	0.0492255	-0.110168	0.0613634		-0.110199	0.0298308	-0.110168	0.0322022	-0.110168	0.053895	-0.110199	0.14397	-0.110229	0.324743		-0.110229	0.0299344	-0.110229	0.0859114	-0.110168	0.452386	-0.110199	1.78829		-0.110229	0.0300424	-0.110199	0.15356	-0.110229	0.446338	-0.110229	1.31617	-0.110199	1.55676		-0.110199
-0.110168	0.0298265	-0.110199	0.0298524	-0.110168	0.0348587		-0.105164	0.0285306	-0.105164	0.0283492	-0.105164	0.0297876	-0.105164	0.0478303	-0.105133	0.0599078		-0.105133	0.0285176	-0.105164	0.0308675	-0.105133	0.0525257	-0.105225	0.142502	-0.105194	0.322929		-0.105194	0.0285954	-0.105225	0.0843218	-0.105194	0.449578	-0.105194	1.78095		-0.105225	0.0287077	-0.105194	0.151875	-0.105255	0.443617	-0.105255	1.30969	-0.105225	1.54899		-0.105225
-0.105164	0.028509	-0.105225	0.0285349	-0.105164	0.033511		-0.100098	0.0272261	-0.100128	0.0270274	-0.100128	0.0284485	-0.100128	0.0464092	-0.100098	0.0584521		-0.100159	0.0271699	-0.100159	0.0295543	-0.100128	0.0511607	-0.100159	0.141076	-0.10022	0.321244		-0.10022	0.0272822	-0.10025	0.0828359	-0.100159	0.446943	-0.100159	1.77404		-0.10022	0.0273773	-0.10022	0.150191	-0.10025	0.440809	-0.10022	1.30364	-0.100159	1.54121		-0.10022
-0.100159	0.0271959	-0.10022	0.0272174	-0.100128	0.0321676		-0.0951233	0.0259129	-0.0951233	0.0257229	-0.0951233	0.0271095	-0.0951233	0.0450226	-0.0951233	0.0569791		-0.0951233	0.0258568	-0.0951843	0.0282196	-0.0951233	0.0498087	-0.0951843	0.139608	-0.0951843	0.319517		-0.0951843	0.0259605	-0.0952148	0.0813543	-0.0951538	0.444308	-0.0951538	1.76713		-0.0951843	0.026008	-0.0951843	0.148463	-0.0952148	0.438088	-0.0952148	1.29673	-0.0952148	1.53387		-0.0952148
-0.0951538	0.0258698	-0.0951843	0.0258957	-0.0951233	0.0307854		-0.0900879	0.0245825	-0.0901489	0.0244097	-0.0901184	0.025779	-0.0901489	0.0436188	-0.0901184	0.0555321		-0.0901489	0.024535	-0.0901184	0.0268848	-0.0901794	0.0484696	-0.0901794	0.138139	-0.0901794	0.317832		-0.0901794	0.0246214	-0.09021	0.0797949	-0.0901794	0.44163	-0.0901489	1.76065		-0.0901794	0.0246862	-0.0901489	0.146692	-0.0901794	0.435324	-0.09021	1.28982	-0.09021	1.52609		-0.09021
-0.0901794	0.0245652	-0.09021	0.0245912	-0.0901184	0.0294248		-0.0851135	0.023278	-0.085144	0.0231096	-0.0851746	0.02444	-0.085144	0.0421933	-0.0851135	0.0540677		-0.085144	0.0232132	-0.0851746	0.025576	-0.085144	0.0471003	-0.0852051	0.13667	-0.0851746	0.316061		-0.0852051	0.0233169	-0.0852051	0.0782356	-0.0851746	0.438866	-0.0852051	1.75374		-0.0851746	0.0233644	-0.085144	0.144964	-0.0852051	0.432516	-0.0852051	1.28377	-0.0851746	1.51875		-0.0852051
-0.0851746	0.0232435	-0.0852051	0.0232694	-0.0851746	0.028077		-0.0801086	0.0219562	-0.0801392	0.0218051	-0.0801392	0.023088	-0.0801086	0.0408024	-0.0801086	0.0525948		-0.0801392	0.0218871	-0.0801697	0.0242542	-0.0801697	0.0457397	-0.0801697	0.135245	-0.0801697	0.314333		-0.0802002	0.0219735	-0.0802002	0.0766546	-0.0801392	0.436188	-0.0801697	1.74596		-0.0801697	0.0220254	-0.0802002	0.143279	-0.0802002	0.429751	-0.0802307	1.27686	-0.0801697	1.51098		-0.0802002
-0.0801392	0.021926	-0.0802002	0.0219649	-0.0801392	0.0266991		-0.0751343	0.0206258	-0.0751343	0.0204919	-0.0751648	0.0217705	-0.0751343	0.0393899	-0.0751343	0.0511261		-0.0751648	0.0205654	-0.0751953	0.0229281	-0.0751648	0.044392	-0.0751953	0.133733	-0.0752258	0.312605		-0.0751953	0.0206517	-0.0752258	0.0751644	-0.0751953	0.433639	-0.0751648	1.73905		-0.0751953	0.0207209	-0.0752258	0.141508	-0.0751953	0.426987	-0.0752258	1.27038	-0.0751953	1.5032		-0.0752258
-0.0751648	0.0206129	-0.0752258	0.0206518	-0.0751343	0.0253384		-0.0701294	0.0193084	-0.0701294	0.0191874	-0.0701294	0.0204358	-0.0701599	0.0379774	-0.0701599	0.0496488		-0.0701599	0.0192393	-0.0701904	0.0215934	-0.0701904	0.0430356	-0.0701904	0.132351	-0.0702209	0.310834		-0.0701904	0.0193256	-0.0702209	0.0736569	-0.0701599	0.430831	-0.0701904	1.73171		-0.0701599	0.0193861	-0.0701904	0.139867	-0.0702209	0.424309	-0.0702209	1.26303	-0.0702209	1.49586		-0.0702209
-0.0701904	0.019304	-0.0701904	0.0193299	-0.0701904	0.0239778		-0.065155	0.0179866	-0.0651855	0.0178829	-0.065155	0.019101	-0.065155	0.0365606	-0.0651855	0.0482018		-0.0651855	0.0179218	-0.0651855	0.0202716	-0.0651855	0.0416663	-0.0651855	0.130839	-0.0652466	0.309063		-0.0652161	0.0179952	-0.0652466	0.0721061	-0.0651855	0.42811	-0.0651855	1.72566		-0.0651855	0.0180557	-0.0652466	0.138182	-0.0652466	0.421415	-0.0652161	1.25742	-0.0651855	1.48808		-0.0652466
-0.0651855	0.0179779	-0.0652161	0.0180082	-0.065155	0.0225999		-0.0601501	0.0166562	-0.0601501	0.0165568	-0.0601501	0.017762	-0.0601501	0.0351481	-0.0601807	0.0467245		-0.0601807	0.0165914	-0.0601807	0.0189412	-0.0601807	0.0403186	-0.0601807	0.12937	-0.0602112	0.307336		-0.0602112	0.0166648	-0.0602417	0.070577	-0.0601807	0.425389	-0.0602112	1.71831		-0.0601807	0.0167253	-0.0602112	0.136411	-0.0602417	0.418737	-0.0602112	1.25051	-0.0602112	1.48031		-0.0602417
-0.0601807	0.0166604	-0.0602417	0.0166994	-0.0601501	0.0212392		-0.0551758	0.015343	-0.0551147	0.0152523	-0.0551147	0.0164143	-0.0551453	0.0337443	-0.0551453	0.0452429		-0.0551758	0.0152739	-0.0551453	0.0176108	-0.0551758	0.038958	-0.0552063	0.127988	-0.0552368	0.305565		-0.0551758	0.0153344	-0.0552368	0.0690782	-0.0551758	0.422711	-0.0552063	1.71054		-0.0552063	0.0154165	-0.0552368	0.134683	-0.0552368	0.415972	-0.0552368	1.2436	-0.0552368	1.47296		-0.0552063
-0.0551758	0.015343	-0.0552063	0.0153776	-0.0551758	0.0198742		-0.0501709	0.0140169	-0.0501404	0.0139392	-0.0501404	0.0150882	-0.0501709	0.0323534	-0.0501709	0.0437699		-0.0501404	0.0139608	-0.0502014	0.0162804	-0.0502014	0.0375973	-0.0502319	0.126347	-0.0502014	0.303794		-0.0502014	0.0140126	-0.0502319	0.0675188	-0.0502014	0.420076	-0.0502319	1.70406		-0.0502319	0.014099	-0.0502319	0.132999	-0.0502319	0.413208	-0.0502625	1.23712	-0.0502319	1.46476		-0.0502319
-0.0502014	0.0140299	-0.0502319	0.0140688	-0.0501709	0.0185093		-0.0451355	0.0126995	-0.0451355	0.012626	-0.045166	0.0137448	-0.045166	0.0309236	-0.0451965	0.0423013		-0.045166	0.0126217	-0.045166	0.0149672	-0.0451965	0.036241	-0.0452271	0.124921	-0.0452271	0.302066		-0.045166	0.0126649	-0.0452271	0.0659854	-0.045166	0.417354	-0.0452271	1.69629		-0.0451965	0.0127643	-0.0452271	0.131228	-0.0452271	0.410443	-0.0452576	1.22977	-0.0451965	1.45741		-0.0452271
-0.0451965	0.0127038	-0.0452576	0.012747	-0.0451355	0.0171183		-0.0326843	0.00901014	-0.03302	0.00902569	-0.0401611	0.0124014	-0.0401917	0.0295198	-0.0401611	0.0408111		-0.0325623	0.00902137	-0.0402222	0.0136411	-0.0401917	0.0348717	-0.0402222	0.123453	-0.0402527	0.300252		-0.0325317	0.00897861	-0.0402527	0.0644606	-0.0401917	0.414676	-0.0401917	1.68937		-0.0327148	0.00897429	-0.0402222	0.1295	-0.0402222	0.407635	-0.0402527	1.22329	-0.0401917	1.44964		-0.0317383
-0.0401917	0.0113906	-0.0402527	0.0114382	-0.0401611	0.0157362		-0.02771	0.00770045	-0.0280457	0.00772723	-0.028656	0.00892116	-0.0351257	0.0280943	-0.0351562	0.0393424		-0.0275879	0.0077052	-0.0351562	0.0122977	-0.0351562	0.0335153	-0.0351868	0.121898	-0.0352478	0.298481		-0.0275574	0.00765769	-0.0352478	0.0629487	-0.0351257	0.412041	-0.0351868	1.68246		-0.0277405	0.00766287	-0.0351562	0.127772	-0.0351868	0.404914	-0.0352478	1.21638	-0.0351868	1.44186		-0.0267639
-0.0351257	0.0100689	-0.0351868	0.0101121	-0.0350952	0.0143755		-0.0226746	0.00637349	-0.0230408	0.00641668	-0.0236816	0.00758901	-0.0301208	0.0266818	-0.0301208	0.0378435		-0.022583	0.00638731	-0.0240479	0.00900366	-0.0301819	0.0321547	-0.0301819	0.120515	-0.0301819	0.296666		-0.0225525	0.00633245	-0.0302124	0.0614153	-0.0301514	0.409406	-0.0301819	1.67512		-0.0227661	0.00633116	-0.0301819	0.126087	-0.0302124	0.40215	-0.0302124	1.2099	-0.0302429	1.43409		-0.021759
-0.0301514	0.00876004	-0.0301819	0.00879891	-0.0301208	0.0130061		-0.0176697	0.00505905	-0.0180969	0.00511348	-0.0186768	0.00625427	-0.0251465	0.0252737	-0.025116	0.0363706		-0.0175781	0.00506164	-0.019043	0.00768361	-0.025177	0.0308113	-0.0198059	0.113742	-0.025177	0.294852		-0.0175476	0.00500894	-0.025238	0.0598818	-0.0251465	0.406728	-0.025177	1.66821		-0.0177307	0.00500851	-0.0252075	0.124316	-0.0252075	0.399299	-0.0152283	1.1693	-0.0252075	1.42631		-0.0168152
-0.025177	0.00743826	-0.025177	0.00748144	-0.025116	0.0116369		-0.0126648	0.00373209	-0.013092	0.0038107	-0.0137024	0.00492601	-0.0201416	0.0238223	-0.0201416	0.0348846		-0.0126038	0.00375671	-0.0140381	0.00635578	-0.0202026	0.0294118	-0.014801	0.112256	-0.0202332	0.293038		-0.0125732	0.00368846	-0.0202332	0.0583484	-0.0201416	0.403964	-0.0201721	1.66086		-0.0127869	0.00369148	-0.0201721	0.122632	-0.0202026	0.396664	-0.0102539	1.16261	-0.0202026	1.41811		-0.0118103
-0.0201721	0.00612943	-0.0202332	0.00617263	-0.0201416	0.0102589		-0.00765991	0.0024021	-0.00811768	0.00249886	-0.00869751	0.00358479	-0.0151367	0.0224357	-0.0151672	0.0334117		-0.00753784	0.00241894	-0.0090332	0.00502752	-0.0151672	0.0280857	-0.00982666	0.110762	-0.0151978	0.291267		-0.00753784	0.00235847	-0.0152283	0.0568538	-0.0151672	0.401372	-0.0151672	1.65309		-0.00778198	0.00236236	-0.0151978	0.120861	-0.0152283	0.393856	-0.00524902	1.15574	-0.0151978	1.41076		-0.00680542
-0.0151672	0.00480333	-0.0151978	0.00485084	-0.0151367	0.00888531		0.0171509	0.0041351	0.0062561	0.00128411	-0.00372314	0.00225394	-0.0101624	0.0210059	-0.0101624	0.0319344		0.00588989	0.00126031	-0.00402832	0.00370271	-0.0101929	0.026725	-0.00479126	0.109272	-0.0101929	0.289409		0.00656128	0.00133038	-0.0102539	0.0553161	-0.0101929	0.398564	-0.0101929	1.64618		0.00628662	0.00132424	-0.00360107	0.112999	-0.0102234	0.391135	-0.000213623	1.14891	-0.0101929	1.40299		0.00582886
-0.0101624	0.00349019	-0.0101929	0.00352907	-0.0101624	0.00750737		0.0221252	0.00545299	0.0172119	0.00421242	0.00924683	0.0013302	-0.00512695	0.0195848	-0.00518799	0.0304225		0.0171509	0.00410529	0.000976562	0.0023805	-0.00518799	0.0253557	0.000213623	0.10779	-0.00524902	0.287466		0.0172424	0.0041446	-0.00524902	0.0537567	-0.00518799	0.396016	-0.00518799	1.63884		0.0171509	0.00418305	0.00137329	0.111289	-0.00521851	0.38837	0.00476074	1.14226	-0.00518799	1.39521		0.0170288
-0.00515747	0.00213817	-0.00521851	0.00222457	-0.00515747	0.00612511		0.0271301	0.00678298	0.0222473	0.00552167	0.0201111	0.00423963	-0.00012207	0.0181637	-0.000152588	0.0289453		0.0221558	0.00544047	0.0151367	0.00134277	-0.000183105	0.0239951	0.00518799	0.106304	-0.000213623	0.285651		0.0222473	0.005472	-0.000244141	0.0522492	-0.000213623	0.393338	-0.000213623	1.63149		0.0220947	0.00549576	0.00637817	0.109561	-0.000244141	0.385563	0.00976562	1.13544	-0.000213623	1.38701		0.0220337
-0.000152588	0.000846631	-0.000213623	0.000911424	-0.00012207	0.00475149		0.0321045	0.00810476	0.0272522	0.00684129	0.025116	0.00557999	0.00485229	0.0167598	0.00482178	0.0274377		0.0271912	0.00676268	0.0259399	0.00420594	0.00482178	0.0226301	0.0101624	0.104796	0.00479126	0.283837		0.0272522	0.00680112	0.00476074	0.0506812	0.00479126	0.39066	0.00479126	1.62458		0.0270996	0.00682574	0.0113525	0.107781	0.00476074	0.382755	0.01474	1.12865	0.00479126	1.3788		0.0270081
0.00482178	0.000470831	0.00476074	0.000414677	0.00482178	0.00336924		0.0371094	0.00943216	0.0322266	0.00815055	0.0300903	0.00691559	0.00985718	0.0153171	0.00985718	0.0259475		0.0321655	0.00808878	0.0309143	0.00553722	0.00982666	0.0212565	0.0151978	0.103302	0.00979614	0.282066		0.0322266	0.00813413	0.00979614	0.0491391	0.00982666	0.387938	0.00982666	1.61637		0.0321045	0.0081566	0.0163574	0.106071	0.00976562	0.380077	0.0197754	1.12183	0.00979614	1.37146		0.0320435
0.00982666	0.00179261	0.00976563	0.00172781	0.00982666	0.00199994		0.0420837	0.0107539	0.0372314	0.00946628	0.0351257	0.00826113	0.0148315	0.0139046	0.0148315	0.0244486		0.0371704	0.00941445	0.0359192	0.00686678	0.014801	0.0199088	0.0202026	0.101786	0.014801	0.280166		0.0372314	0.00945721	0.0147705	0.0476057	0.014801	0.38539	0.0148315	1.60946		0.0370789	0.00947967	0.0213623	0.104365	0.014801	0.377183	0.0247803	1.11496	0.0147705	1.36325		0.0370178
0.0148315	0.00310575	0.0147705	0.00305391	0.0148315	0.000600416		0.0471191	0.0120766	0.0422058	0.0107721	0.0401306	0.00959544	0.0198669	0.0124619	0.0198669	0.0229541		0.0421753	0.0107367	0.0408936	0.00818813	0.0198059	0.0185524	0.0252075	0.100287	0.0197754	0.278308		0.0422363	0.0107859	0.0197449	0.0460766	0.0198059	0.382755	0.0198364	1.60212		0.0420532	0.0108019	0.0263672	0.102628	0.0197754	0.374461	0.0297852	1.10822	0.0198059	1.35634		0.0419922
0.0198364	0.00443618	0.0197754	0.00437138	0.0198364	0.000773199		0.052124	0.0134044	0.0472107	0.0120813	0.0451355	0.0109332	0.0313721	0.00875744	0.0248718	0.0214595		0.0471497	0.012058	0.045929	0.00952114	0.0248718	0.0171702	0.0301819	0.0987837	0.0247803	0.276451		0.0472107	0.012112	0.0247803	0.0445691	0.0248108	0.379947	0.0248718	1.59391		0.0470581	0.0121276	0.0313721	0.100879	0.0247803	0.371697	0.03479	1.1014	0.0248108	1.34727		0.0470276
0.0248718	0.00574931	0.0247803	0.00569316	0.0249023	0.00215977		0.0623779	0.015775	0.0522156	0.0133958	0.0501099	0.0122666	0.036377	0.00732811	0.0298462	0.0199477		0.052124	0.0133845	0.0509338	0.0108468	0.0298462	0.0158268	0.0352173	0.0973193	0.0298462	0.27455		0.0522156	0.0134416	0.0297852	0.0430356	0.0298157	0.377269	0.0298462	1.587		0.0622253	0.0157577	0.036377	0.0991724	0.0298157	0.368846	0.0397644	1.09453	0.0298157	1.33906		0.0612793
0.0298462	0.00706245	0.0298157	0.0070063	0.0298767	0.00354634		0.0673218	0.0170838	0.062561	0.0157318	0.0649414	0.0157447	0.0413513	0.00589575	0.0348511	0.0184531		0.062561	0.015775	0.0559082	0.0121746	0.0348511	0.0144532	0.0402222	0.0957945	0.0348206	0.27252		0.0624084	0.0158225	0.03479	0.0415065	0.0348511	0.374634	0.0348206	1.57966		0.0671997	0.0170838	0.0414124	0.0974619	0.0348511	0.365995	0.0447693	1.08766	0.0348511	1.33085		0.0662842
0.0348816	0.00838423	0.0348206	0.00832808	0.0348816	0.00493292		0.0723267	0.0184185	0.0675354	0.0170406	0.0699158	0.0170838	0.0463562	0.00447505	0.039856	0.0169413		0.0675659	0.0171097	0.0709534	0.0157793	0.0398254	0.0131141	0.0452271	0.0942827	0.0398254	0.270749		0.0673828	0.0171486	0.0398254	0.0400163	0.039856	0.371956	0.0398254	1.57145		0.0721741	0.0184229	0.0464172	0.0957168	0.0398254	0.36323	0.0497131	1.08092	0.0398254	1.32351		0.0712585
0.039856	0.00970602	0.0398254	0.00964987	0.039856	0.00631949		0.0773621	0.0197576	0.0725403	0.0183494	0.0749207	0.0184272	0.0513611	0.0030375	0.0448303	0.0154251		0.0725403	0.0184315	0.0759277	0.0171097	0.0536804	0.00894232	0.0502014	0.0927536	0.0447998	0.268892		0.0724487	0.0184833	0.0448303	0.0384915	0.0448303	0.369278	0.0448608	1.56454		0.077179	0.019749	0.0513611	0.0940019	0.0447998	0.360509	0.0547485	1.07405	0.0448303	1.31487		0.0762634
0.0448608	0.0110192	0.0448303	0.0109587	0.0448608	0.00772334		0.0823364	0.0210664	0.0775452	0.0196669	0.0799255	0.0197533	0.056366	0.00160341	0.0498352	0.0139262		0.0775146	0.0197533	0.0809631	0.0184401	0.0586548	0.00757648	0.0552063	0.0912547	0.0498047	0.266948		0.0773926	0.0198051	0.0498047	0.036971	0.0497742	0.366643	0.0498352	1.55676		0.0821838	0.0210837	0.056366	0.0922784	0.0497742	0.357615	0.0597229	1.06706	0.0498047	1.30753		0.0812683
0.0498352	0.012328	0.0498047	0.0122805	0.0498962	0.00911856		0.0873413	0.0224055	0.08255	0.02098	0.0849609	0.0211096	0.0778198	0.00456835	0.0548401	0.012423		0.08255	0.0210923	0.085968	0.0197749	0.0636902	0.00620934	0.0601807	0.0897256	0.0547791	0.265047		0.0823975	0.0211442	0.0547791	0.0354462	0.0548096	0.363965	0.0548706	1.54899		0.0871887	0.0224228	0.0613708	0.0905549	0.0548096	0.354851	0.0647583	1.06015	0.0548096	1.29889		0.0862732
0.0548401	0.0136584	0.0547791	0.0136023	0.0548706	0.0105008		0.0923767	0.0237057	0.0875854	0.0223191	0.0899658	0.02244	0.0827942	0.00601281	0.0661011	0.00857775		0.0875549	0.0224271	0.0909729	0.0211183	0.0686646	0.00483962	0.0651855	0.0882094	0.0597839	0.263103		0.0874023	0.0224789	0.0597534	0.0339257	0.0597839	0.361373	0.059845	1.54165		0.0921631	0.0237273	0.0663452	0.0887753	0.0597839	0.351913	0.0697327	1.05328	0.0598145	1.29154		0.0912781
0.059845	0.0149758	0.0597534	0.0149067	0.059845	0.0118874		0.0973511	0.0250534	0.0925598	0.0236193	0.0949402	0.0237791	0.0878296	0.0074672	0.071106	0.00706677		0.0925598	0.0237489	0.0959473	0.0224357	0.0737	0.00347594	0.0701904	0.0866587	0.0647583	0.261203		0.0924072	0.0238136	0.0647583	0.0323836	0.0647888	0.358609	0.0648499	1.53301		0.0971985	0.0250663	0.0713501	0.0870691	0.0647888	0.349106	0.0747375	1.04632	0.0647583	1.28247		0.0963135
0.0648193	0.0162933	0.0647583	0.01622	0.0648804	0.0132869		0.102356	0.0263881	0.0975342	0.0249238	0.0999451	0.0251354	0.0928345	0.00890431	0.0760803	0.00554284		0.0975342	0.025062	0.100952	0.0237877	0.0787048	0.00210275	0.0752258	0.0851209	0.0697937	0.259216		0.0974121	0.0251484	0.0697632	0.0308502	0.0697937	0.35593	0.0698242	1.52609		0.102203	0.0264011	0.076355	0.085324	0.0697937	0.346384	0.0797119	1.03933	0.0697937	1.2747		0.101318
0.0698242	0.0176151	0.0698242	0.0175459	0.0698547	0.0146735		0.10733	0.0277099	0.10257	0.0262456	0.10495	0.0264572	0.0978088	0.0103509	0.0811157	0.0040189		0.102539	0.0263838	0.105957	0.0251225	0.102051	0.0043636	0.0802307	0.0835875	0.0747986	0.257315		0.102386	0.0264788	0.0747375	0.0293081	0.0747986	0.353209	0.0747986	1.51875		0.107178	0.0277315	0.0813293	0.0835486	0.0747681	0.343533	0.0847473	1.03224	0.0747681	1.26606		0.106323
0.0747986	0.0189413	0.0747986	0.0188678	0.0748291	0.016073		0.112335	0.029036	0.107513	0.0275544	0.109955	0.0278006	0.102844	0.0118075	0.0861206	0.00247769		0.107513	0.0277228	0.110992	0.0264443	0.107086	0.00572296	0.0852356	0.0820627	0.0798035	0.255285		0.107391	0.0278092	0.0797729	0.0277272	0.0798035	0.350488	0.079834	1.51054		0.112183	0.0290446	0.0863647	0.0818294	0.0797729	0.340726	0.0897217	1.02542	0.0798035	1.25828		0.111328
0.0798035	0.0202544	0.0798035	0.0201895	0.079834	0.0174726		0.11734	0.0303794	0.112549	0.0288718	0.11496	0.0291396	0.107849	0.0132537	0.110657	0.00497525		0.112549	0.0290533	0.115967	0.0277833	0.112061	0.00710047	0.09021	0.0805249	0.0847778	0.253255		0.112396	0.0291396	0.0847473	0.0262153	0.0848083	0.347637	0.0848083	1.50277		0.117188	0.0304053	0.0913696	0.0800757	0.0847473	0.337918	0.0947571	1.01829	0.0848083	1.25051		0.116333
0.0848083	0.0215718	0.0847473	0.021494	0.0848389	0.018872		0.122375	0.0317098	0.117584	0.0302066	0.119965	0.030496	0.11908	0.0159607	0.115662	0.00650696		0.117554	0.0303923	0.120972	0.0291137	0.117096	0.00848402	0.0952148	0.0789613	0.0897522	0.251441		0.117432	0.0304787	0.0897522	0.0246819	0.0897827	0.345002	0.0897827	1.49499		0.122192	0.0317357	0.096405	0.0783479	0.0897827	0.334981	0.099762	1.01129	0.0897522	1.2423		0.121307
0.0898743	0.0228979	0.0897522	0.0228287	0.0898743	0.0202716		0.127411	0.0330532	0.122559	0.031524	0.124939	0.0318307	0.124115	0.017425	0.120697	0.0080499		0.122589	0.0317184	0.125946	0.0304398	0.122101	0.00987405	0.10025	0.0774019	0.0948181	0.249367		0.122437	0.0318134	0.0948181	0.0231571	0.0948486	0.34241	0.0948486	1.48722		0.127228	0.0330661	0.101379	0.0765682	0.0948181	0.33213	0.104767	1.00429	0.0948181	1.23409		0.126312
0.0948792	0.0242283	0.0948486	0.0241161	0.0948792	0.0216798		0.132355	0.0343663	0.127563	0.0328285	0.129944	0.0331827	0.129089	0.0189066	0.125671	0.00962438		0.127563	0.0330445	0.130951	0.0317832	0.127075	0.011255	0.105225	0.0758771	0.099823	0.247423		0.127441	0.0331525	0.0997925	0.0216107	0.099823	0.339646	0.099823	1.47858		0.132202	0.0343879	0.106384	0.0748404	0.099823	0.329279	0.109741	0.997167	0.099823	1.22545		0.131287
0.0998535	0.0255544	0.0997925	0.0254681	0.099884	0.0231009		0.13736	0.0356881	0.132538	0.034159	0.134979	0.0345218	0.134064	0.0203451	0.130707	0.0111626		0.132568	0.0343749	0.135925	0.0331136	0.132111	0.0126437	0.11026	0.0743091	0.104797	0.24535		0.132446	0.0344916	0.104797	0.0200859	0.104858	0.336968	0.104858	1.47124		0.137177	0.0357226	0.111389	0.0730824	0.104828	0.326471	0.114746	0.990083	0.104828	1.21768		0.136292
0.104858	0.0268762	0.104828	0.0267898	0.104889	0.0244919		0.142334	0.0370315	0.137543	0.0354635	0.139923	0.0358825	0.139069	0.0218051	0.135681	0.012712		0.137573	0.0357097	0.140961	0.0344484	0.145203	0.0157966	0.115204	0.0727584	0.109833	0.243449		0.137451	0.0358133	0.109833	0.0185827	0.109833	0.334246	0.109833	1.46346		0.142212	0.0370444	0.116394	0.0713286	0.109802	0.323534	0.11972	0.982999	0.109802	1.20861		0.141296
0.109863	0.0281936	0.109802	0.0281115	0.109894	0.0258957		0.147339	0.0383662	0.142548	0.0368025	0.144928	0.0372129	0.144073	0.0232694	0.148102	0.0161897		0.142548	0.0370444	0.145935	0.0357745	0.150146	0.017222	0.120178	0.0712077	0.114807	0.241376		0.142426	0.037161	0.114777	0.0170492	0.114807	0.331525	0.114838	1.45569		0.147217	0.0383964	0.121368	0.0695447	0.114807	0.32064	0.124756	0.975742	0.123291	1.16649		0.146332
0.114838	0.0295197	0.114777	0.029429	0.114868	0.0273081		0.152344	0.0396966	0.147552	0.0381027	0.149963	0.0385606	0.149078	0.024738	0.153076	0.0177533		0.147552	0.0383792	0.15097	0.0371135	0.155151	0.0186	0.125183	0.0696095	0.119843	0.239303		0.14743	0.0384915	0.119781	0.0154985	0.119843	0.328804	0.119843	1.44705		0.152191	0.0397355	0.126404	0.0677952	0.119812	0.317832	0.129761	0.968658	0.128235	1.15829		0.151337
0.119843	0.0308328	0.119781	0.0307595	0.119812	0.028712		0.157379	0.04104	0.152557	0.0394245	0.154968	0.0398996	0.154083	0.0262153	0.158112	0.01933		0.152588	0.0397096	0.155945	0.0384526	0.160187	0.0200081	0.130219	0.0680501	0.124786	0.237273		0.152435	0.0398392	0.124786	0.0139694	0.124847	0.326126	0.124847	1.43927		0.157227	0.0410745	0.131348	0.0660674	0.124817	0.314981	0.134766	0.961358	0.13327	1.14982		0.156311
0.124847	0.032172	0.124786	0.0320596	0.124847	0.0301332		0.162354	0.0423618	0.157593	0.0407506	0.160004	0.041243	0.159058	0.0276796	0.163116	0.0208936		0.157562	0.0410357	0.16095	0.039783	0.165161	0.021399	0.135193	0.0664864	0.129791	0.235113		0.15744	0.0411653	0.129791	0.0124403	0.129822	0.323491	0.129822	1.43063		0.162201	0.0424093	0.136353	0.0643094	0.129791	0.311957	0.139771	0.954058	0.138306	1.14131		0.161316
0.129822	0.0334895	0.129791	0.0333987	0.129852	0.031537		0.167358	0.0437095	0.162567	0.0420724	0.164948	0.042595	0.164062	0.029144	0.16806	0.0224487		0.162567	0.0423834	0.165924	0.0411264	0.170135	0.0227942	0.140259	0.0648925	0.134827	0.233126		0.162415	0.0425	0.140686	0.00857948	0.134796	0.320769	0.134827	1.42329		0.167175	0.0437311	0.141388	0.0625254	0.134827	0.309063	0.144745	0.946801	0.14328	1.13284		0.166321
0.134827	0.0348069	0.134796	0.0347205	0.134857	0.0329539		0.172363	0.0450183	0.167542	0.0433812	0.169983	0.0439514	0.169067	0.0306342	0.173065	0.0240426		0.167572	0.0437051	0.170929	0.0424784	0.175171	0.0241808	0.145233	0.0633116	0.139801	0.231052		0.16745	0.0438434	0.14566	0.00704734	0.139801	0.318048	0.139801	1.41422		0.172211	0.0450788	0.146332	0.0608278	0.139771	0.306212	0.14975	0.939458	0.148346	1.12442		0.171295
0.139801	0.0361331	0.139771	0.0360379	0.139862	0.0343533		0.177368	0.0463833	0.172546	0.044703	0.174957	0.0453034	0.174072	0.0320985	0.17807	0.0256063		0.172546	0.0450485	0.175964	0.0438088	0.180115	0.025576	0.150238	0.061722	0.144806	0.228893		0.172424	0.0451824	0.150635	0.00551822	0.144806	0.315327	0.144806	1.40688		0.177185	0.0464005	0.151367	0.0590914	0.144806	0.303275	0.154785	0.932158	0.15329	1.11595		0.176331
0.144836	0.037472	0.144775	0.0373684	0.144836	0.0357701		0.182373	0.0477094	0.177582	0.0460377	0.179993	0.0466511	0.179047	0.0335801	0.183075	0.0271829		0.177551	0.0463617	0.180969	0.0451695	0.18512	0.0269972	0.155243	0.0601324	0.149811	0.226776		0.177399	0.0465215	0.15567	0.00395973	0.149841	0.312605	0.149811	1.3978		0.18219	0.0477266	0.156342	0.0573117	0.149811	0.300338	0.15979	0.924685	0.158264	1.1074		0.181305
0.149841	0.0387938	0.14978	0.0387118	0.149841	0.0371912		0.187378	0.0490268	0.182587	0.0473595	0.184937	0.0479858	0.184082	0.0350574	0.18808	0.0287336		0.182587	0.0476921	0.185944	0.0464999	0.190125	0.028388	0.160248	0.0585601	0.154846	0.224789		0.182465	0.0478562	0.160645	0.00241247	0.154877	0.309884	0.154846	1.39003		0.187164	0.0491003	0.161407	0.0555321	0.154816	0.297401	0.164764	0.917385	0.16333	1.09872		0.18631
0.154846	0.0401285	0.154816	0.0400464	0.154877	0.0386253		0.192352	0.0503659	0.187561	0.0486683	0.190002	0.0493422	0.189087	0.0365433	0.193024	0.0303448		0.187561	0.0490398	0.190948	0.047839	0.195129	0.0297962	0.165253	0.0569359	0.159821	0.222629		0.187408	0.049191	0.184967	0.00498605	0.159851	0.307206	0.159821	1.38139		0.1922	0.0504436	0.166382	0.053787	0.159821	0.294507	0.169739	0.909998	0.168304	1.09012		0.191284
0.159851	0.0414546	0.15979	0.0413553	0.159882	0.0400508		0.197357	0.0517179	0.192566	0.0500074	0.194946	0.0506899	0.194061	0.0380336	0.198059	0.0319258		0.192566	0.0503529	0.195984	0.049178	0.200134	0.031213	0.170227	0.0553377	0.164795	0.220556		0.192413	0.05053	0.189972	0.00655016	0.164856	0.304571	0.164856	1.37318		0.197205	0.0517784	0.171387	0.0519987	0.164825	0.29144	0.174805	0.902439	0.173309	1.08135		0.19632
0.164856	0.0427851	0.164825	0.04269	0.164856	0.0414546		0.202393	0.0530526	0.19754	0.0513248	0.199951	0.0520376	0.199066	0.0395195	0.203094	0.0335283		0.197571	0.0517049	0.200958	0.050543	0.20517	0.0326385	0.175232	0.0537265	0.16983	0.218353		0.197388	0.0518432	0.194946	0.00810044	0.16983	0.30172	0.169861	1.36454		0.202209	0.0531174	0.176392	0.0502104	0.1698	0.288502	0.179779	0.894923	0.178314	1.07267		0.201294
0.16983	0.0441199	0.1698	0.0440119	0.169891	0.0428974		0.207397	0.0544176	0.202576	0.0526509	0.204956	0.0533939	0.204102	0.0410357	0.208069	0.0351093		0.202576	0.0530656	0.205902	0.0518691	0.210144	0.0340294	0.180237	0.0521153	0.174835	0.21628		0.202423	0.0532168	0.199951	0.00962265	0.174835	0.298956	0.174866	1.35634		0.207214	0.0544651	0.181396	0.048448	0.174835	0.285608	0.184753	0.887407	0.183319	1.06395		0.206299
0.174866	0.0454545	0.174805	0.0453336	0.174896	0.0443142		0.212372	0.0557221	0.20755	0.0539597	0.20993	0.0547675	0.209076	0.0425216	0.213043	0.0367204		0.207581	0.0544047	0.210907	0.0532125	0.215149	0.0354289	0.185211	0.0505084	0.17981	0.21399		0.207428	0.0545774	0.204956	0.0112097	0.179871	0.296234	0.17981	1.34813		0.212189	0.0558042	0.186401	0.0466856	0.17981	0.282585	0.189789	0.879675	0.188293	1.05501		0.211304
0.17984	0.046785	0.17981	0.0466726	0.17984	0.0457353		0.217377	0.0570439	0.212555	0.0552858	0.214996	0.0561022	0.214111	0.0440464	0.218048	0.0383187		0.212585	0.0557308	0.215942	0.0545688	0.220154	0.0368457	0.190186	0.0488843	0.184814	0.211787		0.212433	0.0558992	0.20993	0.0127608	0.184845	0.29347	0.184845	1.33949		0.217224	0.0571432	0.191376	0.0449233	0.184814	0.279604	0.194763	0.872202	0.193268	1.04615		0.216309
0.184845	0.0481067	0.184814	0.0480031	0.184875	0.0471781		0.222382	0.058383	0.21756	0.0566249	0.219971	0.0574715	0.219086	0.045515	0.223083	0.0399169		0.21756	0.0570698	0.220917	0.0559122	0.225159	0.0382409	0.195221	0.0472429	0.18985	0.209584		0.217438	0.0572556	0.22229	0.0162804	0.189819	0.290749	0.189819	1.33085		0.222229	0.0584909	0.196381	0.0430875	0.189789	0.276624	0.199768	0.864427	0.198303	1.03717		0.221283
0.18988	0.0494459	0.189789	0.0493292	0.18988	0.0486208		0.227417	0.0597436	0.222565	0.0579467	0.224976	0.0588236	0.22406	0.0470182	0.228088	0.0415367		0.222565	0.0584218	0.225952	0.0572512	0.230133	0.0396793	0.200195	0.0456187	0.194794	0.207338		0.222443	0.0586076	0.227295	0.0178656	0.194824	0.288027	0.194824	1.32221		0.227173	0.0598041	0.201385	0.0412992	0.194824	0.273643	0.204773	0.856738	0.203278	1.02827		0.226349
0.194794	0.0507676	0.194763	0.0506423	0.194855	0.050029		0.232361	0.0610827	0.22757	0.0592728	0.22998	0.0601756	0.229095	0.0485301	0.233093	0.0431436		0.22757	0.0597523	0.230957	0.0586162	0.235168	0.0410875	0.205231	0.043973	0.199799	0.205178		0.227417	0.0599466	0.2323	0.019425	0.199829	0.285133	0.199829	1.31314		0.232208	0.0611345	0.20639	0.0394806	0.199799	0.270576	0.209778	0.848963	0.208282	1.0192		0.231323
0.199829	0.0521067	0.199799	0.0519901	0.199829	0.051476		0.237366	0.0624131	0.232574	0.0606032	0.234985	0.0615362	0.23407	0.0500333	0.238068	0.0447721		0.232574	0.0610913	0.236023	0.0599812	0.240143	0.0425216	0.210236	0.0423272	0.204803	0.202889		0.232422	0.06129	0.237305	0.0209887	0.204803	0.282412	0.204803	1.3045		0.237183	0.0625384	0.211365	0.0376707	0.204803	0.267553	0.214752	0.841102	0.213348	1.00995		0.236328
0.204834	0.0534198	0.204803	0.0533205	0.204834	0.0529144		0.24234	0.0637651	0.23761	0.0619336	0.23999	0.0628839	0.239044	0.0515408	0.243042	0.0464049		0.237579	0.0624477	0.240936	0.0613116	0.245148	0.0439514	0.21524	0.0406642	0.209839	0.200686		0.237427	0.0626334	0.242279	0.0225696	0.209808	0.279518	0.209808	1.29543		0.242218	0.0638472	0.21637	0.0358695	0.209808	0.264572	0.219788	0.833283	0.218323	1.00097		0.241302
0.209839	0.0547502	0.209778	0.0546681	0.209869	0.0543615		0.247375	0.0651042	0.242615	0.0632554	0.244995	0.0642662	0.24411	0.0530829	0.248047	0.0480377		0.242584	0.0637651	0.245972	0.0626723	0.250153	0.0453595	0.220245	0.0390228	0.214844	0.198353		0.242401	0.0639811	0.247284	0.0242067	0.214844	0.276796	0.214844	1.28679		0.247162	0.0652078	0.221436	0.0340294	0.214783	0.261505	0.224792	0.825292	0.223297	0.991767		0.246307
0.214874	0.0561108	0.214752	0.0559769	0.214844	0.0557912		0.25238	0.0664432	0.247589	0.0645858	0.249969	0.0656139	0.249084	0.0545861	0.253082	0.0496748		0.247589	0.0651128	0.250946	0.0640372	0.255157	0.0468152	0.22522	0.0373425	0.219818	0.196021		0.247437	0.0653201	0.252319	0.0257963	0.219849	0.273902	0.219879	1.27729		0.252197	0.0665512	0.22641	0.0322324	0.219818	0.258352	0.229767	0.817258	0.228302	0.982567		0.251312
0.219849	0.0574456	0.219818	0.0573333	0.219879	0.0572469		0.257385	0.0677996	0.252594	0.065899	0.254974	0.0669616	0.254059	0.0561066	0.258057	0.0513291		0.252563	0.0664735	0.255981	0.0653979	0.260193	0.048245	0.230255	0.0356665	0.224823	0.193688		0.252472	0.0666808	0.257355	0.0273773	0.224823	0.271138	0.224854	1.26865		0.257233	0.0679248	0.231415	0.0304182	0.224854	0.255199	0.234802	0.80931	0.233307	0.97315		0.256317
0.224854	0.0587847	0.224823	0.0586681	0.224854	0.058694		0.26236	0.0691257	0.257568	0.0672337	0.259979	0.0683309	0.259094	0.0576573	0.263062	0.0529663		0.257599	0.0677866	0.260986	0.0667499	0.265198	0.0496488	0.235229	0.0340078	0.229828	0.191356		0.257446	0.0680285	0.262329	0.0290101	0.229828	0.268157	0.229858	1.25872		0.262207	0.0692509	0.23642	0.0285824	0.229828	0.252045	0.239777	0.801146	0.238312	0.96369		0.261292
0.229858	0.0601195	0.229828	0.0600071	0.229858	0.0601454		0.267395	0.0704993	0.262573	0.0685684	0.264954	0.0697002	0.264099	0.059195	0.268036	0.0546163		0.262573	0.0691559	0.265961	0.0680803	0.270203	0.0511132	0.240204	0.0323145	0.234833	0.18898		0.262421	0.0693719	0.267334	0.0305694	0.234833	0.265393	0.234863	1.25051		0.267181	0.0706116	0.241425	0.0267121	0.234833	0.248806	0.244781	0.792982	0.243317	0.954187		0.266296
0.234863	0.0614542	0.234802	0.0613418	0.234833	0.0616355		0.2724	0.0718427	0.267578	0.0699075	0.269958	0.0710608	0.269043	0.0607026	0.273041	0.0562577		0.267609	0.0705036	0.270966	0.0694496	0.275177	0.0525645	0.245178	0.0306083	0.239838	0.186648		0.267426	0.0707412	0.272308	0.032172	0.239838	0.262542	0.239838	1.24057		0.272186	0.0719593	0.246429	0.0248806	0.239838	0.245696	0.249756	0.784775	0.248322	0.944684		0.271301
0.239838	0.0627759	0.239807	0.0626766	0.239899	0.0630437		0.277374	0.0731947	0.272552	0.0712509	0.275024	0.0724474	0.274078	0.0622317	0.278076	0.0579121		0.272614	0.0718686	0.27597	0.0708232	0.280182	0.0540289	0.250244	0.0288848	0.244843	0.184229		0.272461	0.0720716	0.277313	0.033822	0.244843	0.259605	0.244873	1.23107		0.277222	0.0733027	0.251404	0.0230404	0.244781	0.242586	0.254761	0.776438	0.253357	0.935052		0.276306
0.244843	0.0641193	0.244812	0.0640069	0.244904	0.0645168		0.28241	0.074564	0.277557	0.0725856	0.279999	0.0738037	0.279053	0.0637781	0.283081	0.0595968		0.277588	0.0732206	0.280945	0.0722012	0.285187	0.0554586	0.255188	0.0272088	0.249817	0.18181		0.277466	0.0734193	0.282288	0.0354159	0.249817	0.256754	0.249847	1.222		0.282227	0.0746417	0.256409	0.0211874	0.249786	0.239346	0.259796	0.768058	0.258301	0.92529		0.281342
0.249847	0.0654583	0.249817	0.0653461	0.249847	0.065968		0.287384	0.0758814	0.282562	0.073916	0.285004	0.0751773	0.284088	0.0653504	0.288086	0.0612727		0.282593	0.0745381	0.28598	0.0735446	0.290192	0.0569186	0.260223	0.025468	0.254822	0.179347		0.28244	0.0747799	0.287323	0.0371049	0.254822	0.253773	0.254852	1.21206		0.287231	0.0760024	0.261414	0.0192954	0.254822	0.23602	0.264801	0.759549	0.263306	0.915571		0.286346
0.254883	0.0668103	0.254822	0.0666981	0.254852	0.067428		0.292358	0.0772205	0.287598	0.0752637	0.290039	0.0765466	0.289093	0.0668622	0.293091	0.062953		0.287567	0.0758814	0.290985	0.0749139	0.295197	0.058383	0.265228	0.0237445	0.259827	0.177015		0.287476	0.0761536	0.292297	0.0387204	0.259827	0.25075	0.26947	1.16295		0.292236	0.0773933	0.266418	0.0173948	0.259796	0.23278	0.269775	0.751126	0.268311	0.905592		0.291351
0.259857	0.0681451	0.259827	0.0680457	0.259827	0.0688794		0.297363	0.0785682	0.292572	0.0766028	0.295013	0.0778857	0.294067	0.0684475	0.298126	0.064642		0.292603	0.0772335	0.295959	0.0762745	0.300201	0.0598559	0.270233	0.0219994	0.264832	0.17451		0.29248	0.0774969	0.297302	0.0403705	0.264832	0.247769	0.274445	1.15297		0.297241	0.0787151	0.271423	0.0155288	0.264771	0.229411	0.274811	0.742443	0.273315	0.895485		0.296356
0.264862	0.0694712	0.264801	0.0693676	0.264862	0.0703611		0.302368	0.0799202	0.297546	0.0779246	0.300018	0.0792464	0.299072	0.0699896	0.303101	0.0663309		0.297577	0.0785725	0.300995	0.0776481	0.305206	0.0613375	0.275238	0.0202327	0.269836	0.171875		0.297424	0.0788317	0.302307	0.0420767	0.269806	0.244832	0.279449	1.14308		0.302216	0.0800714	0.276428	0.0136152	0.269806	0.226128	0.279846	0.733675	0.27832	0.88542		0.301361
0.269836	0.0708362	0.269836	0.0707066	0.269836	0.0718167		0.307404	0.0812809	0.302612	0.0792636	0.305023	0.0806329	0.304108	0.0715446	0.308136	0.0680242		0.302643	0.0799159	0.306	0.0790001	0.310211	0.0627889	0.280243	0.0184661	0.274811	0.169456		0.30246	0.0801923	0.307312	0.0437311	0.274811	0.241679	0.284454	1.13284		0.30722	0.0814407	0.290314	0.00777777	0.27478	0.222716	0.284821	0.724906	0.283325	0.875183		0.306396
0.274841	0.0721623	0.274841	0.0720803	0.274872	0.0732854		0.312408	0.0826113	0.307648	0.0806286	0.310028	0.0820065	0.309143	0.073104	0.313141	0.0697218		0.307648	0.0812938	0.311035	0.0803781	0.315186	0.0642532	0.285248	0.0167037	0.279846	0.166864		0.307495	0.081553	0.312347	0.045407	0.279877	0.238698	0.289459	1.12261		0.312286	0.0827884	0.295319	0.00581022	0.279816	0.219346	0.289825	0.716008	0.2883	0.864902		0.311371
0.279877	0.0734971	0.279846	0.0734106	0.279877	0.074767		0.317383	0.0839633	0.312622	0.0819374	0.315033	0.0833931	0.314148	0.0747065	0.318115	0.0714107		0.312622	0.0826458	0.31601	0.0817647	0.32019	0.065778	0.290253	0.0149327	0.284851	0.164272		0.3125	0.0829093	0.317352	0.0471133	0.284851	0.235588	0.294495	1.11224		0.317261	0.0841231	0.300323	0.00381416	0.284821	0.215934	0.29483	0.70685	0.293335	0.854319		0.316376
0.284912	0.0748534	0.284882	0.0747498	0.284851	0.0762485		0.322388	0.0853326	0.317657	0.0832851	0.320007	0.0847883	0.319153	0.0762788	0.32309	0.0731299		0.317657	0.0840108	0.320984	0.0831253	0.325256	0.0672769	0.295258	0.0131055	0.289886	0.161681		0.317474	0.0842657	0.322357	0.0488065	0.289856	0.232478	0.2995	1.1017		0.322296	0.0855011	0.305328	0.00181507	0.289825	0.212392	0.299835	0.697736	0.298309	0.843823		0.32132
0.289886	0.0761925	0.289856	0.0761018	0.289886	0.0777302		0.327362	0.0866587	0.322601	0.0846156	0.324982	0.0861274	0.324158	0.0778209	0.328094	0.0748447		0.322632	0.0853456	0.325989	0.0844946	0.330231	0.0687585	0.308197	0.00808921	0.294861	0.159132		0.322479	0.0856306	0.327332	0.05053	0.29483	0.229411	0.304504	1.09107		0.327301	0.0868444	0.326935	0.00696656	0.2948	0.20898	0.304871	0.688492	0.303345	0.832851		0.326324
0.294891	0.0775401	0.294891	0.0774452	0.294891	0.0791816		0.332397	0.0880323	0.327576	0.0859762	0.330017	0.087514	0.329132	0.0794321	0.33313	0.0765423		0.327606	0.0866846	0.330994	0.0858639	0.335236	0.070266	0.313202	0.00626809	0.299866	0.156411		0.327484	0.0869913	0.332336	0.0522578	0.299835	0.226128	0.309509	1.08019		0.332275	0.0882267	0.331909	0.00906068	0.299805	0.205438	0.309875	0.679205	0.30835	0.822052		0.331329
0.299896	0.0788835	0.299866	0.0787972	0.299866	0.0806804		0.337433	0.0893714	0.332581	0.0873412	0.335052	0.0888833	0.334137	0.0810001	0.338135	0.0782831		0.332611	0.0880323	0.335999	0.0872548	0.34024	0.0717692	0.318207	0.004396	0.304871	0.153689		0.332489	0.0883606	0.337341	0.0539597	0.304901	0.222888	0.314514	1.06922		0.33728	0.0895787	0.336914	0.0111846	0.304871	0.201766	0.31485	0.669745	0.313354	0.810951		0.336334
0.304901	0.0802269	0.304901	0.0801621	0.304901	0.0821749		0.342407	0.0907493	0.337616	0.0886716	0.340027	0.0902785	0.339142	0.0826026	0.34317	0.0800282		0.337616	0.0894059	0.341003	0.0886198	0.345215	0.0732638	0.323212	0.00255285	0.309906	0.150968		0.337494	0.0897256	0.342346	0.0557178	0.309875	0.219606	0.319489	1.05807		0.342285	0.090948	0.341949	0.0133012	0.309875	0.198181	0.319855	0.66007	0.318329	0.79985		0.341339
0.309906	0.0815833	0.309875	0.0814926	0.309937	0.0836522		0.347412	0.0920927	0.342621	0.0900323	0.345032	0.0916348	0.344147	0.0841447	0.348175	0.0817387		0.342651	0.0907666	0.346008	0.0900366	0.35022	0.0747972	0.346741	0.00646852	0.31488	0.14816		0.342499	0.0911078	0.347321	0.0575061	0.314911	0.21628	0.324493	1.04688		0.34726	0.0922914	0.352448	0.0174898	0.31485	0.194466	0.324829	0.650135	0.323334	0.78849		0.346405
0.314911	0.0829309	0.31485	0.0828575	0.314911	0.0851512		0.352386	0.0934533	0.347626	0.0913843	0.350037	0.0930214	0.349121	0.0857732	0.353149	0.0835054		0.347626	0.0921402	0.351013	0.0914016	0.355194	0.0762961	0.351807	0.00841577	0.319916	0.145569		0.347504	0.0924728	0.352325	0.0592901	0.319916	0.212997	0.329498	1.03544		0.352295	0.093652	0.357483	0.0197576	0.319855	0.190751	0.329834	0.640416	0.328339	0.77687		0.35141
0.319885	0.0842743	0.319885	0.0841922	0.319916	0.0866501		0.357422	0.0947967	0.352631	0.0927363	0.355042	0.0944036	0.354126	0.0873714	0.358154	0.0852635		0.352631	0.0935052	0.356018	0.0928141	0.360229	0.0778382	0.35675	0.0103431	0.324921	0.142631		0.352509	0.0938421	0.35733	0.0610654	0.32489	0.209541	0.334503	1.02378		0.357269	0.0950084	0.362488	0.022034	0.32486	0.18695	0.334839	0.630351	0.333344	0.765078		0.356354
0.32489	0.0856219	0.32489	0.0855486	0.324921	0.088136		0.362427	0.0961703	0.357635	0.0940797	0.360046	0.0957773	0.3591	0.0890172	0.363159	0.0870043		0.357605	0.0948917	0.361023	0.0941833	0.365204	0.0793716	0.361755	0.0123824	0.329895	0.13978		0.357513	0.0951596	0.362366	0.0628926	0.329865	0.206129	0.339508	1.01203		0.362244	0.0963949	0.367523	0.0243795	0.329834	0.182976	0.339874	0.620071	0.338379	0.753156		0.361389
0.329865	0.0869611	0.329895	0.0869179	0.329895	0.0896262		0.367432	0.0975051	0.36264	0.0954101	0.365051	0.0971681	0.364136	0.0905895	0.368103	0.0887364		0.362671	0.0962265	0.366028	0.0955613	0.370209	0.0809094	0.374908	0.0172652	0.334869	0.13693		0.362518	0.0965289	0.36734	0.0647716	0.3349	0.202543	0.344513	0.999802		0.367279	0.0977426	0.372528	0.0267293	0.334839	0.179088	0.344849	0.609617	0.343353	0.741104		0.366394
0.3349	0.0883173	0.3349	0.0882569	0.3349	0.0911294		0.372467	0.0989003	0.367615	0.0967621	0.370026	0.0985418	0.369171	0.0922309	0.373138	0.0905549		0.367645	0.0975785	0.371033	0.0969435	0.375183	0.0824558	0.379913	0.0192911	0.339935	0.133992		0.367493	0.0978982	0.372375	0.0666247	0.339905	0.199131	0.349518	0.987448		0.372253	0.0991422	0.377502	0.029131	0.339874	0.175028	0.349884	0.598948	0.348389	0.728664		0.371368
0.339905	0.0896607	0.339905	0.0896047	0.339935	0.0926153		0.377441	0.100235	0.37265	0.0981141	0.375031	0.0999499	0.374146	0.0938637	0.378143	0.0923		0.37262	0.0989262	0.376038	0.098356	0.380188	0.0839979	0.384857	0.0213256	0.34494	0.130969		0.372528	0.0992934	0.37735	0.0685771	0.34491	0.195373	0.354553	0.974964		0.377258	0.100507	0.382507	0.0316061	0.344849	0.171011	0.354858	0.588236	0.353394	0.716094		0.376343
0.34494	0.091043	0.34491	0.0909653	0.344971	0.0941315		0.382446	0.101622	0.377625	0.0994618	0.380035	0.101302	0.379181	0.0954447	0.383118	0.0940538		0.377625	0.100295	0.381042	0.0997469	0.385193	0.0855745	0.389893	0.0234508	0.349915	0.128031		0.377533	0.100658	0.382355	0.0704777	0.349915	0.191615	0.359528	0.962394		0.382294	0.101868	0.387482	0.0340639	0.349854	0.166864	0.359833	0.577264	0.358368	0.703308		0.381378
0.349884	0.0923734	0.349915	0.0923302	0.349945	0.0956347		0.387451	0.102978	0.38266	0.100788	0.38501	0.102714	0.384155	0.0970861	0.388123	0.095855		0.382629	0.101669	0.386017	0.101138	0.390228	0.0871295	0.394867	0.0255458	0.354889	0.124964		0.382538	0.102023	0.38736	0.0724388	0.354919	0.187987	0.364532	0.949349		0.387268	0.103224	0.392456	0.0366427	0.354858	0.162717	0.364868	0.565947	0.363373	0.690177		0.386353
0.354919	0.0937471	0.354919	0.093665	0.354919	0.0971551		0.392426	0.104343	0.387604	0.102166	0.390015	0.104105	0.38913	0.0986929	0.393066	0.0976131		0.387634	0.10303	0.391022	0.102533	0.395233	0.0886889	0.399902	0.0277099	0.359894	0.121984		0.387543	0.103384	0.392365	0.0744128	0.359924	0.184142	0.369507	0.936175		0.392273	0.104615	0.397491	0.0392258	0.359894	0.158225	0.369843	0.554629	0.368378	0.676743		0.391388
0.359894	0.0950948	0.359894	0.09503	0.359924	0.0986497		0.39743	0.105691	0.392609	0.103514	0.395081	0.105505	0.394135	0.100352	0.398102	0.09941		0.392609	0.104416	0.395996	0.10392	0.400238	0.0902871	0.404907	0.0298912	0.372559	0.110446		0.392487	0.104766	0.397369	0.0764214	0.364929	0.180168	0.374542	0.922568		0.397278	0.105976	0.402496	0.0418996	0.364868	0.153862	0.374847	0.542794	0.373352	0.663223		0.396362
0.364899	0.0964511	0.364899	0.0963949	0.364899	0.10017		0.402435	0.10706	0.397614	0.10487	0.400085	0.106909	0.399139	0.101984	0.403107	0.10122		0.397614	0.105738	0.401031	0.105358	0.405243	0.0918681	0.409912	0.0320467	0.377594	0.107241		0.397491	0.10611	0.402344	0.0784386	0.369904	0.176065	0.379547	0.908789		0.402283	0.107354	0.407471	0.0446123	0.369873	0.149283	0.379852	0.530915	0.378357	0.649184		0.401398
0.369904	0.0978075	0.369904	0.0976951	0.369934	0.101686		0.407471	0.108442	0.402649	0.106226	0.40509	0.108274	0.404144	0.10363	0.408173	0.102991		0.402618	0.107155	0.406006	0.106736	0.410248	0.093462	0.414948	0.0342022	0.382538	0.104045		0.402527	0.107488	0.407318	0.0805422	0.374908	0.172004	0.384491	0.894794		0.407318	0.108714	0.412476	0.0474113	0.374878	0.144662	0.384857	0.518734	0.383362	0.634887		0.406372
0.374908	0.0991595	0.374908	0.0991162	0.374908	0.103172		0.412445	0.109824	0.407623	0.107574	0.410034	0.109656	0.409149	0.105302	0.413116	0.104835		0.407623	0.108507	0.411011	0.108161	0.415253	0.0950732	0.419952	0.036444	0.387543	0.100684		0.407532	0.108865	0.412354	0.0826458	0.379913	0.167857	0.389496	0.88028		0.412262	0.110122	0.41748	0.0502493	0.379883	0.139996	0.389832	0.506164	0.388397	0.620243		0.411377
0.379944	0.100516	0.379883	0.100473	0.379913	0.104723		0.41745	0.111202	0.412628	0.108926	0.415039	0.111047	0.414124	0.106969	0.418152	0.106688		0.412628	0.109881	0.415985	0.109557	0.420258	0.0966628	0.424896	0.0386729	0.392517	0.0974144		0.412506	0.110217	0.417328	0.0847754	0.384918	0.163624	0.394501	0.865507		0.417267	0.111449	0.422485	0.0532211	0.384827	0.135202	0.394836	0.493249	0.393372	0.605168		0.416351
0.384918	0.101872	0.384888	0.101838	0.384888	0.106205		0.422424	0.112559	0.417633	0.110308	0.420074	0.112468	0.419128	0.108637	0.423126	0.108498		0.417603	0.111241	0.42099	0.110982	0.425232	0.0982999	0.429901	0.0409622	0.397552	0.0940106		0.417511	0.111613	0.422333	0.0869481	0.389923	0.159262	0.399506	0.850345		0.422272	0.112818	0.42749	0.0562189	0.389832	0.130234	0.399841	0.480161	0.398407	0.58992		0.421356
0.389923	0.103259	0.389862	0.103211	0.389923	0.107751		0.42746	0.113963	0.422607	0.111643	0.425079	0.113863	0.424164	0.110317	0.428162	0.110364		0.422607	0.112623	0.426056	0.112403	0.430206	0.0999413	0.434875	0.0432257	0.402588	0.0905333		0.422516	0.113004	0.427338	0.0891468	0.394897	0.15464	0.40451	0.834838		0.427277	0.114226	0.432495	0.059316	0.394836	0.125094	0.404877	0.466597	0.403442	0.574154		0.426392
0.394928	0.104602	0.394867	0.104546	0.394897	0.109271		0.432465	0.115297	0.427673	0.112999	0.430054	0.115237	0.429138	0.111976	0.433136	0.112248		0.427643	0.114006	0.43103	0.113816	0.435211	0.101548	0.439911	0.0455712	0.407562	0.0870129		0.42749	0.114369	0.432312	0.0914145	0.399872	0.150018	0.409515	0.818942		0.432251	0.115565	0.437469	0.062452	0.409546	0.105652	0.409882	0.452775	0.408386	0.557955		0.431366
0.399902	0.10598	0.399872	0.105937	0.399963	0.110822		0.437439	0.116705	0.432617	0.114382	0.435059	0.116658	0.434174	0.113656	0.438141	0.114135		0.432648	0.115371	0.436035	0.115237	0.440216	0.103198	0.444916	0.0478951	0.412567	0.0834795		0.432495	0.115729	0.437347	0.0937082	0.404938	0.145223	0.414581	0.802399		0.437225	0.116913	0.442505	0.0657694	0.414581	0.100023	0.414856	0.438563	0.413391	0.541412		0.436371
0.404907	0.107328	0.404907	0.107319	0.404938	0.112343		0.442474	0.118053	0.437653	0.115747	0.440033	0.118066	0.439178	0.115319	0.443146	0.115975		0.437653	0.116727	0.44101	0.116645	0.445221	0.104835	0.44989	0.0502536	0.417542	0.0798813		0.4375	0.117107	0.442352	0.0960537	0.409943	0.140342	0.419556	0.785811		0.442261	0.118304	0.447449	0.0690911	0.419556	0.094192	0.419861	0.423834	0.418396	0.524349		0.441345
0.409943	0.108697	0.409912	0.108684	0.409912	0.113863		0.447479	0.119414	0.442627	0.11709	0.445038	0.11947	0.444153	0.117025	0.448151	0.117837		0.442627	0.118109	0.446014	0.118045	0.450226	0.106472	0.454895	0.0526077	0.422546	0.0762702		0.442505	0.118489	0.447357	0.0984856	0.414948	0.135375	0.42453	0.76862		0.447296	0.119703	0.452484	0.0725813	0.42453	0.0882051	0.424866	0.408845	0.42337	0.506855		0.44635
0.414917	0.110066	0.414917	0.110019	0.414948	0.115392		0.452454	0.120796	0.447632	0.118433	0.450043	0.120848	0.449158	0.118692	0.453125	0.119695		0.447632	0.119492	0.45105	0.119474	0.455261	0.108196	0.459869	0.0550699	0.427521	0.0725251		0.44751	0.119859	0.452332	0.100926	0.419891	0.130191	0.429535	0.750823		0.452271	0.121077	0.457489	0.0761449	0.429535	0.0820109	0.429871	0.393251	0.428375	0.48867		0.451385
0.419922	0.111444	0.419922	0.111414	0.419952	0.11696		0.457458	0.1222	0.452667	0.119816	0.455048	0.122273	0.454163	0.120429	0.458099	0.121591		0.452637	0.120844	0.455994	0.120895	0.460236	0.109855	0.464905	0.0575018	0.432556	0.0687412		0.452515	0.121276	0.457367	0.103462	0.424927	0.124792	0.43454	0.732638		0.457275	0.122459	0.462494	0.07989	0.43457	0.0756741	0.434845	0.377269	0.43338	0.469966		0.45636
0.424957	0.112779	0.424896	0.112788	0.424957	0.118502		0.462463	0.123556	0.457611	0.12118	0.460052	0.123682	0.459137	0.122096	0.463135	0.12344		0.457642	0.12223	0.46106	0.122334	0.46524	0.111544	0.46991	0.0599682	0.437561	0.0649616		0.457489	0.122623	0.462372	0.10601	0.438873	0.105293	0.439514	0.713848		0.462311	0.123828	0.467499	0.0836523	0.439545	0.0691127	0.43988	0.360768	0.438354	0.450874		0.461365
0.429932	0.114178	0.429901	0.114166	0.429962	0.120049		0.467438	0.124926	0.462616	0.122533	0.465057	0.125098	0.464142	0.123824	0.46817	0.125349		0.462616	0.123595	0.466064	0.123768	0.470245	0.113233	0.474915	0.0624693	0.442535	0.0611086		0.462494	0.124018	0.467346	0.108632	0.443878	0.099289	0.444519	0.694583		0.467255	0.125202	0.472473	0.0875788	0.444519	0.0623137	0.444855	0.343749	0.443359	0.430659		0.46637
0.434906	0.115535	0.434906	0.115548	0.434967	0.121599		0.472473	0.126308	0.467651	0.123919	0.470093	0.126524	0.469147	0.12553	0.473175	0.127219		0.467651	0.124986	0.471069	0.125198	0.47522	0.114934	0.479919	0.0649789	0.44754	0.057126		0.467499	0.125418	0.472382	0.111319	0.448853	0.0930732	0.449524	0.67454		0.47229	0.126602	0.477478	0.0916607	0.449493	0.055342	0.449829	0.326212	0.448364	0.41027		0.471405
0.439911	0.116913	0.439911	0.116926	0.439941	0.123155		0.477448	0.127686	0.472626	0.125271	0.475098	0.127936	0.474152	0.127245	0.47818	0.129085		0.472595	0.12636	0.476044	0.12661	0.480225	0.116662	0.484924	0.0675145	0.452576	0.0531693		0.472504	0.126779	0.477386	0.114083	0.453857	0.086676	0.454498	0.653936		0.477295	0.127966	0.482483	0.0958204	0.454529	0.0480765	0.454834	0.307897	0.453339	0.389105		0.476379
0.444916	0.118269	0.444916	0.118321	0.444946	0.124718		0.482452	0.129072	0.477631	0.126593	0.480072	0.129349	0.479156	0.128921	0.483185	0.131033		0.477631	0.127712	0.481049	0.128062	0.485229	0.11839	0.489899	0.07005	0.457581	0.049083		0.477509	0.128165	0.48233	0.116874	0.458862	0.0800714	0.459503	0.632727		0.4823	0.129362	0.487488	0.100196	0.459503	0.0405389	0.459839	0.289021	0.458344	0.367032		0.481415
0.449921	0.119638	0.449921	0.119677	0.449951	0.126295		0.487457	0.13045	0.482635	0.127975	0.485046	0.130709	0.484161	0.130675	0.488159	0.132938		0.482605	0.129077	0.486053	0.129487	0.490204	0.120105	0.494904	0.0726634	0.462555	0.0449233		0.482483	0.129556	0.487366	0.11982	0.463837	0.0731904	0.464508	0.610611		0.487274	0.130757	0.492523	0.104658	0.464539	0.0327551	0.464844	0.269626	0.463379	0.344268		0.486389
0.454926	0.121021	0.454895	0.12106	0.454895	0.12782		0.492462	0.131854	0.487671	0.129357	0.490051	0.132148	0.489166	0.132403	0.502716	0.134597		0.48764	0.130463	0.491058	0.130947	0.495209	0.121846	0.499878	0.0752983	0.467529	0.0407938		0.487488	0.130951	0.49234	0.122744	0.468842	0.0660847	0.469513	0.587847		0.492279	0.132079	0.497498	0.109263	0.469513	0.024738	0.469879	0.249454	0.468384	0.320683		0.500092
0.45993	0.12239	0.4599	0.122442	0.45993	0.129401		0.497467	0.133228	0.492676	0.130735	0.495026	0.133543	0.494141	0.134169	0.50769	0.136541		0.492676	0.131832	0.496063	0.132424	0.500214	0.123582	0.504883	0.0779289	0.472534	0.0365347		0.492462	0.132329	0.497375	0.125785	0.473846	0.0587415	0.474518	0.564348		0.497253	0.133461	0.502533	0.114049	0.474487	0.0164531	0.474854	0.228504	0.473389	0.296278		0.505096
0.464966	0.123764	0.464905	0.123824	0.464966	0.130947		0.512268	0.133819	0.49765	0.132122	0.508331	0.133431	0.504852	0.134035	0.512695	0.138441		0.49762	0.133223	0.501038	0.133837	0.505188	0.125319	0.509918	0.0806373	0.477539	0.0322324		0.497528	0.133742	0.50235	0.128865	0.478821	0.051165	0.479523	0.540332		0.510773	0.133647	0.507477	0.118969	0.486603	0.00535408	0.479858	0.206906	0.478394	0.270749		0.510101
0.46994	0.125154	0.46991	0.125198	0.469971	0.132493		0.517273	0.135072	0.502655	0.133496	0.513336	0.134813	0.509827	0.13585	0.51767	0.140515		0.511658	0.133733	0.513062	0.133863	0.510193	0.127116	0.514893	0.0833456	0.482544	0.0278783		0.509857	0.13369	0.507355	0.132053	0.483856	0.0431911	0.484558	0.515062		0.515808	0.135072	0.512482	0.124096	0.501526	0.0342929	0.484863	0.184315	0.483368	0.244616		0.515076
0.474945	0.126511	0.474915	0.126567	0.474976	0.134066		0.522247	0.136541	0.516632	0.13369	0.518311	0.136325	0.514832	0.137534	0.522644	0.142372		0.516602	0.135072	0.518036	0.135288	0.515167	0.128826	0.519867	0.0860669	0.487518	0.0234767		0.514862	0.135072	0.521179	0.137491	0.488831	0.0350272	0.489532	0.489059		0.520782	0.136498	0.517517	0.129414	0.5065	0.0449233	0.489868	0.160989	0.488373	0.217489		0.520111
0.47995	0.127902	0.479919	0.12791	0.48584	0.134122		0.527283	0.137923	0.521637	0.135029	0.523376	0.137707	0.519836	0.139348	0.527679	0.144359		0.521606	0.136498	0.523041	0.136757	0.520233	0.130627	0.524902	0.088866	0.492554	0.019006		0.519836	0.136368	0.526154	0.140947	0.493835	0.0265566	0.494507	0.462321		0.525757	0.137837	0.532135	0.142243	0.511505	0.0558949	0.494843	0.136973	0.493378	0.189153		0.525085
0.484955	0.129254	0.484924	0.129297	0.490845	0.13572		0.532257	0.139305	0.526672	0.136368	0.528381	0.139133	0.524811	0.141163	0.532684	0.146303		0.526642	0.137837	0.528046	0.138225	0.525238	0.132459	0.529938	0.0916175	0.497559	0.0144446		0.524841	0.13788	0.531158	0.144575	0.49884	0.0177188	0.499512	0.434287		0.530792	0.139305	0.537109	0.14816	0.51651	0.0672207	0.508087	0.0647284	0.498383	0.159564		0.530121
0.489929	0.130645	0.489899	0.130688	0.49588	0.137318		0.537262	0.140731	0.531647	0.137837	0.533386	0.140558	0.529877	0.142847	0.537689	0.148376		0.531677	0.139262	0.533051	0.139737	0.530243	0.134251	0.534912	0.0944036	0.51004	0.00250447		0.529816	0.139348	0.536133	0.148247	0.511475	0.0063074	0.504517	0.405303		0.535797	0.140731	0.542114	0.154381	0.521484	0.0789613	0.513092	0.036755	0.503326	0.129241		0.535126
0.494904	0.132018	0.494904	0.13204	0.500885	0.138873		0.542236	0.14207	0.536652	0.139219	0.538391	0.142027	0.534882	0.144618	0.542664	0.150277		0.536652	0.140644	0.538086	0.14112	0.540833	0.134597	0.539886	0.0972675	0.541687	0.0284788		0.534851	0.140644	0.541229	0.152048	0.525696	0.0354246	0.509521	0.375498		0.540802	0.14207	0.547119	0.16086	0.526489	0.0912331	0.537476	0.116096	0.514618	0.0525645		0.540131
0.499939	0.133392	0.499908	0.133426	0.505859	0.140385		0.547241	0.143452	0.541656	0.140644	0.543396	0.143322	0.539856	0.146346	0.547638	0.152264		0.541626	0.141983	0.54306	0.142631	0.545807	0.136411	0.544922	0.100114	0.546692	0.0336752		0.539856	0.142027	0.546204	0.155892	0.53067	0.0463919	0.514526	0.344138		0.545776	0.143452	0.552094	0.167512	0.531525	0.103967	0.550354	0.205913	0.519592	0.017952		0.545105
0.513641	0.133733	0.513489	0.13369	0.510834	0.141983		0.552277	0.144834	0.546661	0.14194	0.54834	0.144878	0.544891	0.148204	0.552673	0.154208		0.546661	0.143409	0.548035	0.144057	0.550812	0.138225	0.549896	0.102982	0.551666	0.0389277		0.544861	0.143366	0.551208	0.159866	0.535645	0.0579164	0.519531	0.31213		0.550781	0.144834	0.557098	0.174423	0.536499	0.117124	0.555359	0.244832	0.550659	0.229195		0.550079
0.518646	0.135072	0.518524	0.135072	0.515808	0.143581		0.55722	0.146217	0.551636	0.143366	0.553375	0.14626	0.549866	0.149888	0.557678	0.156238		0.551666	0.144834	0.55304	0.145569	0.555786	0.14004	0.554901	0.105898	0.556641	0.0442062		0.549835	0.144748	0.556213	0.164013	0.54068	0.0698211	0.524475	0.278827		0.555847	0.146303	0.562073	0.181464	0.541504	0.130804	0.560303	0.285004	0.555664	0.275803		0.555084
0.523621	0.136454	0.523529	0.136541	0.520813	0.145137		0.562225	0.147728	0.556641	0.144705	0.55835	0.147599	0.55484	0.151659	0.562683	0.158225		0.556641	0.14626	0.558044	0.146994	0.560791	0.141854	0.559875	0.108796	0.561646	0.0495884		0.55481	0.146217	0.561188	0.168073	0.545654	0.0821923	0.529541	0.243665		0.560822	0.147685	0.567108	0.188721	0.552979	0.160428	0.565308	0.327205	0.560638	0.323793		0.560089
0.528625	0.137923	0.528534	0.13788	0.525848	0.146735		0.567261	0.149024	0.561615	0.146087	0.563324	0.149111	0.559845	0.153517	0.567657	0.160298		0.561615	0.147642	0.563019	0.148506	0.565796	0.143754	0.56488	0.111798	0.56665	0.0550267		0.559814	0.147642	0.566193	0.172393	0.550629	0.0949565	0.534515	0.207943		0.565796	0.149067	0.572113	0.196323	0.557983	0.175849	0.570312	0.371006	0.565674	0.374029		0.565094
0.53363	0.139305	0.533508	0.139305	0.530853	0.148333		0.572266	0.150493	0.56662	0.147469	0.568329	0.150579	0.564819	0.155244	0.572662	0.162285		0.56662	0.149024	0.568024	0.149888	0.570801	0.145698	0.569885	0.114805	0.571655	0.0605687		0.564789	0.148981	0.571198	0.176669	0.555634	0.108205	0.53952	0.170536		0.570801	0.15045	0.577087	0.204228	0.562958	0.191917	0.575348	0.41649	0.570648	0.426555		0.570068
0.538635	0.140644	0.538513	0.140731	0.535828	0.149932		0.57724	0.151789	0.571594	0.148895	0.573334	0.151875	0.569855	0.157059	0.577637	0.164315		0.571625	0.15032	0.572998	0.1514	0.575806	0.147512	0.57486	0.117803	0.57666	0.0661365		0.569794	0.150407	0.576202	0.181162	0.560608	0.12185	0.544556	0.131746		0.575775	0.151832	0.582092	0.212176	0.567963	0.208548	0.580353	0.463876	0.575653	0.481154		0.575104
0.54364	0.142027	0.543518	0.142069	0.540833	0.151573		0.582245	0.153171	0.57663	0.150277	0.578339	0.15343	0.574829	0.158916	0.582611	0.166389		0.57663	0.151746	0.578033	0.152912	0.58078	0.149456	0.579834	0.120796	0.581604	0.0717001		0.574799	0.151789	0.581177	0.185697	0.575195	0.160989	0.555756	0.0357226		0.58078	0.153301	0.587097	0.220513	0.572968	0.225696	0.585327	0.512989	0.580627	0.53761		0.580078
0.548645	0.143452	0.548523	0.143452	0.545837	0.153171		0.587219	0.154683	0.581604	0.151573	0.583344	0.154899	0.579803	0.160644	0.587646	0.168419		0.581604	0.153128	0.583038	0.154337	0.585785	0.151314	0.584839	0.123893	0.586639	0.0774192		0.579803	0.153214	0.586182	0.190362	0.580231	0.176583	0.588837	0.281505		0.585785	0.154683	0.592102	0.229065	0.577942	0.243665	0.590332	0.564176	0.585632	0.596788		0.585083
0.553619	0.144834	0.553497	0.144834	0.550842	0.154726		0.592255	0.156108	0.586609	0.153085	0.588348	0.156281	0.584839	0.162458	0.592621	0.170363		0.586609	0.154596	0.588043	0.155806	0.59082	0.153301	0.589874	0.127016	0.591675	0.0832074		0.584778	0.154596	0.591156	0.195114	0.585236	0.192781	0.593842	0.336924		0.59079	0.156108	0.597107	0.237964	0.582947	0.262196	0.595306	0.617349	0.590637	0.657996		0.590088
0.558594	0.146217	0.558502	0.14626	0.555878	0.156324		0.59726	0.157404	0.591644	0.154467	0.593353	0.157793	0.589844	0.164359	0.597626	0.172523		0.591644	0.156065	0.593048	0.157318	0.595795	0.155158	0.59491	0.130144	0.596649	0.0890172		0.589813	0.156022	0.59613	0.200038	0.59021	0.209455	0.598816	0.394202		0.595764	0.157491	0.602112	0.247035	0.587921	0.281332	0.600342	0.672683	0.595642	0.721882		0.595093
0.563629	0.147599	0.563507	0.147728	0.560883	0.157966		0.602264	0.158743	0.596649	0.155806	0.598358	0.159175	0.594879	0.16613	0.602661	0.17451		0.596649	0.157404	0.598053	0.15883	0.600769	0.157015	0.599884	0.133249	0.601685	0.0948961		0.594757	0.157447	0.601166	0.205049	0.595245	0.226776	0.603821	0.453941		0.6008	0.158959	0.607117	0.256408	0.592926	0.301331	0.605316	0.729701	0.600647	0.788662		0.600098
0.568634	0.149025	0.568481	0.149067	0.565826	0.159607		0.607269	0.160212	0.601654	0.157145	0.603363	0.160644	0.599884	0.167944	0.607605	0.176626		0.601654	0.158786	0.603088	0.160341	0.605804	0.159002	0.611816	0.137448	0.606659	0.10081		0.599792	0.158743	0.606201	0.210103	0.60022	0.244529	0.608795	0.515062		0.605774	0.160212	0.612122	0.266084	0.597931	0.321936	0.610321	0.78931	0.605621	0.8573		0.605072
0.573608	0.150406	0.573456	0.150493	0.570892	0.161162		0.612244	0.161767	0.606628	0.15857	0.608337	0.162026	0.604828	0.169844	0.612671	0.1787		0.606628	0.160169	0.608063	0.161853	0.610779	0.160946	0.616821	0.140644	0.611664	0.106827		0.604767	0.160298	0.611206	0.215372	0.605225	0.262931	0.6138	0.578862		0.610779	0.16181	0.617126	0.276062	0.602997	0.343145	0.615326	0.851037	0.610596	0.928745		0.610046
0.578644	0.151789	0.578461	0.151875	0.575836	0.16276		0.617249	0.163063	0.611633	0.160039	0.613373	0.163538	0.609833	0.171659	0.617615	0.180773		0.611633	0.161637	0.613068	0.163322	0.615814	0.162847	0.621796	0.143798	0.616669	0.112865		0.609802	0.161637	0.61618	0.220729	0.610199	0.281764	0.618805	0.64439		0.615753	0.163192	0.622101	0.286127	0.607971	0.365045	0.6203	0.914836	0.615601	1.00295		0.615051
0.583649	0.153214	0.583496	0.153301	0.580841	0.164444		0.622253	0.164531	0.616608	0.161465	0.618347	0.164963	0.614807	0.173343	0.62265	0.182803		0.616638	0.16302	0.618042	0.164834	0.620819	0.164791	0.626801	0.147253	0.621643	0.118952		0.614807	0.163106	0.621185	0.226215	0.615173	0.301375	0.623779	0.712682		0.620728	0.164575	0.627106	0.296666	0.612976	0.387852	0.625305	0.981098	0.620605	1.08015		0.620026
0.588623	0.154553	0.588531	0.154682	0.585846	0.166086		0.627289	0.16587	0.621613	0.16289	0.623352	0.166475	0.619843	0.175244	0.627655	0.18492		0.621613	0.164445	0.623047	0.166389	0.625793	0.166821	0.631805	0.150407	0.626617	0.125129		0.619812	0.164445	0.62616	0.231657	0.620178	0.321374	0.628815	0.783393		0.625732	0.166086	0.63205	0.307249	0.61795	0.411177	0.63031	1.04974	0.62561	1.15984		0.625031
0.593628	0.156021	0.593506	0.156151	0.590851	0.167684		0.632294	0.167382	0.626648	0.164315	0.628326	0.167944	0.624817	0.177058	0.63266	0.187036		0.626617	0.165827	0.628021	0.167857	0.630768	0.168721	0.636749	0.153733	0.631622	0.131349		0.624817	0.165914	0.631165	0.237316	0.625183	0.342194	0.63382	0.855702		0.630768	0.167469	0.637085	0.318307	0.622955	0.435496	0.635315	1.12114	0.630615	1.24295		0.630066
0.598633	0.157404	0.59848	0.157534	0.595825	0.169282		0.637268	0.168721	0.631622	0.165655	0.633301	0.169499	0.629791	0.179088	0.637634	0.189153		0.631592	0.16721	0.633026	0.169369	0.635773	0.170708	0.641754	0.157059	0.644257	0.143884		0.629791	0.167339	0.636139	0.24319	0.630157	0.36336	0.638824	0.930473		0.635803	0.168851	0.64212	0.329711	0.62793	0.460507	0.64032	1.19479	0.63562	1.32886		0.63504
0.603638	0.158829	0.603485	0.15896	0.60083	0.170968		0.642273	0.17019	0.636597	0.166994	0.638306	0.170795	0.634857	0.180859	0.64267	0.191226		0.636627	0.168635	0.638062	0.170838	0.640778	0.172739	0.64682	0.160601	0.649261	0.150277		0.634796	0.168765	0.641144	0.249065	0.635162	0.38526	0.643799	1.00762		0.640747	0.17032	0.647095	0.341244	0.632935	0.486251	0.645294	1.27046	0.646637	1.51098		0.640015
0.608612	0.160255	0.608459	0.160341	0.605865	0.172609		0.647247	0.171572	0.641632	0.168376	0.643311	0.17235	0.639832	0.182587	0.647614	0.193213		0.641602	0.170017	0.643036	0.172393	0.645752	0.174682	0.651794	0.163927	0.654266	0.156713		0.639801	0.170104	0.646179	0.255112	0.640167	0.407851	0.648773	1.08723		0.645782	0.171702	0.6521	0.353123	0.637939	0.512903	0.660034	1.49197	0.651672	1.6073		0.64502
0.613586	0.161638	0.613525	0.161766	0.61084	0.174207		0.652222	0.173084	0.646606	0.169801	0.648315	0.173732	0.644806	0.184531	0.652679	0.19533		0.646606	0.171443	0.648041	0.173818	0.650818	0.176669	0.656799	0.167339	0.659241	0.163322		0.644806	0.171529	0.651123	0.261203	0.645172	0.430918	0.653778	1.16991		0.650757	0.173127	0.657104	0.365304	0.642944	0.540461	0.66507	1.57879	0.656677	1.70665		0.650055
0.618591	0.163063	0.6185	0.163149	0.615845	0.175892		0.657227	0.17438	0.651642	0.171227	0.653351	0.175244	0.649811	0.186388	0.657654	0.197446		0.651581	0.172868	0.653015	0.175373	0.655823	0.178613	0.661804	0.170752	0.664276	0.169888		0.64978	0.173041	0.656158	0.26738	0.650177	0.454891	0.658813	1.2547		0.655762	0.174553	0.662079	0.377744	0.647919	0.568582	0.670044	1.66821	0.661652	1.80946		0.65509
0.623596	0.164531	0.623505	0.164617	0.62085	0.17749		0.662231	0.175849	0.656647	0.172609	0.658356	0.176669	0.654816	0.188246	0.662659	0.199563		0.656616	0.17438	0.65802	0.176929	0.660797	0.180557	0.666809	0.174207	0.66925	0.176583		0.654816	0.174466	0.661163	0.273816	0.655182	0.47921	0.663788	1.34208		0.660767	0.175978	0.667053	0.39053	0.652924	0.597782	0.675049	1.76065	0.666687	1.91529		0.660034
0.628571	0.165827	0.628479	0.166044	0.625854	0.179175		0.667236	0.177188	0.661591	0.174078	0.663361	0.178181	0.659851	0.19006	0.667664	0.201723		0.661621	0.175805	0.663055	0.178397	0.665802	0.18263	0.671814	0.177663	0.674286	0.183278		0.659821	0.175892	0.666168	0.280295	0.660187	0.504307	0.674072	1.50882		0.665741	0.177447	0.672089	0.403618	0.657959	0.627932	0.679993	1.85524	0.671661	2.02414		0.66507
0.633575	0.167166	0.633484	0.167512	0.630859	0.180859		0.672241	0.178613	0.666626	0.175417	0.668335	0.17952	0.664856	0.191917	0.672638	0.203796		0.666626	0.177145	0.66806	0.179952	0.670807	0.184747	0.676819	0.181205	0.679291	0.189974		0.664795	0.177231	0.671143	0.286775	0.665192	0.530008	0.679016	1.60385		0.670746	0.178786	0.677063	0.417009	0.662933	0.658601	0.685028	1.95416	0.676666	2.13774		0.670044
0.63855	0.168678	0.638489	0.168808	0.635834	0.182501		0.677216	0.180039	0.6716	0.176929	0.67337	0.181118	0.66983	0.193861	0.677673	0.206042		0.671631	0.17857	0.673035	0.181507	0.675812	0.186777	0.681793	0.184704	0.684296	0.196798		0.6698	0.178656	0.676178	0.293556	0.670166	0.556314	0.684021	1.70104		0.675751	0.180341	0.682098	0.430745	0.667969	0.69035	0.690002	2.05524	0.68161	2.25394		0.675049
0.643585	0.170147	0.643524	0.170276	0.640869	0.184142		0.68222	0.181421	0.676605	0.178268	0.678375	0.182587	0.674835	0.195762	0.682678	0.208159		0.676636	0.180039	0.67804	0.182976	0.680786	0.188807	0.686798	0.188289	0.68927	0.203667		0.674805	0.180082	0.681152	0.300252	0.675171	0.583311	0.689056	1.80211		0.680725	0.181723	0.687073	0.444783	0.672943	0.722962	0.695007	2.15891	0.686646	2.37445		0.680054
0.648621	0.171529	0.648499	0.171745	0.645813	0.185827		0.687225	0.182889	0.68158	0.179736	0.68335	0.184013	0.67984	0.197706	0.687683	0.210362		0.681641	0.181507	0.683044	0.184531	0.685791	0.190924	0.691803	0.191788	0.694275	0.210578		0.67984	0.18155	0.686188	0.307292	0.680176	0.611086	0.694	1.90405		0.68576	0.183149	0.692108	0.458865	0.677948	0.756266	0.700012	2.26603	0.69165	2.49842		0.685028
0.653595	0.172998	0.653503	0.173127	0.650818	0.187468		0.69223	0.184358	0.686615	0.181162	0.688324	0.185438	0.684814	0.199563	0.692627	0.212522		0.686584	0.182933	0.688019	0.186043	0.690826	0.192954	0.696777	0.195416	0.699249	0.217575		0.684814	0.182976	0.691193	0.314333	0.68515	0.639293	0.699005	2.00988		0.690826	0.184661	0.697113	0.473552	0.682953	0.790865	0.705017	2.37618	0.696625	2.62585		0.690033
0.65863	0.174423	0.658478	0.174596	0.655823	0.189066		0.697235	0.185784	0.69162	0.182587	0.693359	0.186907	0.689819	0.20142	0.697662	0.214681		0.69165	0.184272	0.693054	0.187598	0.69577	0.194984	0.701782	0.199088	0.704254	0.224444		0.689819	0.184401	0.696167	0.321504	0.690186	0.668363	0.704041	2.11874		0.69577	0.186086	0.702087	0.488454	0.687958	0.82607	0.710022	2.48935	0.70163	2.7576		0.695068
0.663605	0.175892	0.663513	0.176108	0.660797	0.190752		0.70224	0.187166	0.696594	0.183926	0.698334	0.188332	0.694824	0.203321	0.702667	0.216841		0.696564	0.185784	0.698029	0.189196	0.700775	0.197101	0.706757	0.202716	0.709259	0.231528		0.694824	0.18587	0.701141	0.328631	0.695129	0.697779	0.709015	2.22932		0.700775	0.187511	0.707092	0.503529	0.692902	0.861879	0.715057	2.60512	0.706635	2.89193		0.700043
0.66864	0.177318	0.668488	0.177619	0.665833	0.192478		0.707245	0.188591	0.701599	0.185308	0.703339	0.18993	0.699829	0.205265	0.707642	0.218958		0.701599	0.187209	0.703033	0.190621	0.70578	0.199174	0.711792	0.206345	0.714264	0.238655		0.699799	0.187252	0.706177	0.336147	0.700165	0.728102	0.71402	2.34335		0.70578	0.188894	0.712097	0.51895	0.697968	0.899329	0.720093	2.7252	0.711609	3.03059		0.705048
0.673615	0.178743	0.673492	0.178872	0.670776	0.19412		0.71225	0.19006	0.706635	0.186863	0.708313	0.191356	0.704803	0.207122	0.712677	0.221204		0.706604	0.188591	0.708008	0.192133	0.710785	0.201334	0.716797	0.210059	0.719238	0.245782		0.704803	0.188678	0.711151	0.34362	0.70517	0.759074	0.719025	2.46041		0.710754	0.190406	0.717072	0.534716	0.702972	0.937212	0.725037	2.84615	0.716705	3.17443		0.710022
0.678589	0.180125	0.678497	0.180297	0.675812	0.195718		0.717224	0.191572	0.711609	0.188289	0.713348	0.192911	0.709808	0.20898	0.717651	0.223407		0.711578	0.190017	0.713013	0.193688	0.71579	0.203321	0.721802	0.213731	0.724274	0.253039		0.709808	0.190146	0.716125	0.351179	0.710175	0.790477	0.72403	2.5792		0.715759	0.191831	0.722076	0.550785	0.707947	0.976087	0.730072	2.97271	0.721649	3.31957		0.715057
0.683624	0.181594	0.683502	0.181853	0.680817	0.197489		0.722229	0.192954	0.716583	0.189671	0.718384	0.194379	0.714813	0.210967	0.722626	0.225523		0.716583	0.191485	0.718018	0.1952	0.720795	0.205394	0.726776	0.217489	0.729248	0.260296		0.714783	0.191572	0.721161	0.358781	0.71521	0.822916	0.729004	2.70144		0.720795	0.193256	0.727081	0.567113	0.712952	1.0157	0.735046	3.0997	0.726654	3.46989		0.720062
0.688599	0.182975	0.688538	0.183192	0.685822	0.199131		0.727264	0.194336	0.721619	0.191053	0.723328	0.195762	0.719849	0.212824	0.7276	0.227813		0.721588	0.192868	0.723022	0.196798	0.725769	0.207597	0.731781	0.221204	0.734253	0.267553		0.719788	0.19304	0.726135	0.366557	0.720215	0.855745	0.734009	2.82628		0.725769	0.194725	0.732117	0.583614	0.717957	1.05652	0.740051	3.23102	0.731628	3.62323		0.725037
0.693604	0.184444	0.693481	0.184617	0.690826	0.200859		0.732208	0.195805	0.726593	0.192608	0.728333	0.197274	0.724854	0.214768	0.732635	0.229973		0.726624	0.194379	0.728027	0.19831	0.730804	0.209714	0.736755	0.224919	0.739319	0.274896		0.724823	0.194509	0.73114	0.374548	0.725189	0.888919	0.739044	2.95414		0.730774	0.196237	0.737091	0.600546	0.722961	1.09816	0.745056	3.36622	0.736603	3.7809		0.730042
0.698608	0.185914	0.698486	0.186086	0.695801	0.2025		0.737183	0.19723	0.731598	0.193904	0.733337	0.198742	0.729828	0.216712	0.73761	0.232219		0.731598	0.195848	0.733002	0.199822	0.735809	0.21183	0.74176	0.22872	0.744263	0.282153		0.729797	0.195935	0.736176	0.382496	0.730164	0.923087	0.744019	3.08415		0.735779	0.197749	0.742035	0.617522	0.727905	1.14036	0.750031	3.50358	0.741608	3.94245		0.735016
0.703644	0.187253	0.703461	0.187512	0.700806	0.204272		0.742218	0.198699	0.736603	0.19533	0.738373	0.200254	0.734833	0.218655	0.742645	0.234465		0.736603	0.197274	0.738068	0.201464	0.740784	0.213904	0.746765	0.232435	0.749268	0.289625		0.734833	0.197403	0.74118	0.39053	0.735168	0.958032	0.749054	3.21763		0.740753	0.199217	0.74707	0.635189	0.732941	1.18364	0.755005	3.64354	0.746613	4.10832		0.740051
0.708649	0.188764	0.708527	0.189023	0.705811	0.205999		0.747253	0.200168	0.741608	0.196798	0.743317	0.20168	0.739838	0.220556	0.74762	0.236668		0.741577	0.198613	0.743011	0.203019	0.745819	0.216107	0.75177	0.236279	0.754272	0.297098		0.739807	0.198699	0.746155	0.398737	0.740173	0.993279	0.754028	3.3524		0.745728	0.200513	0.752075	0.652856	0.737976	1.22813	0.76001	3.78824	0.751617	4.27851		0.745026
0.713623	0.190146	0.713501	0.190405	0.710815	0.207554		0.752197	0.201593	0.746582	0.198267	0.748352	0.203235	0.744812	0.2225	0.752594	0.238828		0.746582	0.200124	0.748047	0.20453	0.750793	0.218223	0.756775	0.24008	0.759247	0.304701		0.744812	0.200254	0.751129	0.407031	0.745178	1.02935	0.759003	3.49106		0.750732	0.202068	0.75708	0.670868	0.742981	1.27319	0.764984	3.93424	0.756622	4.45172		0.750031
0.718628	0.191657	0.718506	0.191832	0.71579	0.209196		0.757233	0.203062	0.751587	0.199693	0.753326	0.20479	0.749817	0.224444	0.757599	0.240987		0.751587	0.201593	0.753021	0.206085	0.755768	0.22034	0.761749	0.243881	0.764252	0.312173		0.749786	0.201809	0.756134	0.415411	0.750183	1.06606	0.764008	3.63101		0.755768	0.203494	0.762054	0.689054	0.747955	1.31936	0.769989	4.08542	0.761627	4.62796		0.755005
0.723602	0.193127	0.72348	0.193386	0.720825	0.211009		0.762238	0.20453	0.756561	0.201118	0.758331	0.206215	0.754822	0.226301	0.762634	0.24332		0.756561	0.202932	0.758026	0.20764	0.760773	0.222586	0.766754	0.247769	0.769257	0.319819		0.754791	0.203191	0.761139	0.424006	0.755157	1.10313	0.769043	3.77571		0.760712	0.204919	0.76709	0.707628	0.760742	1.42243	0.774994	4.23747	0.766571	4.80852		0.76004
0.728607	0.19451	0.728516	0.194855	0.7258	0.212695		0.767212	0.205913	0.761566	0.202457	0.763306	0.207727	0.759827	0.228288	0.767639	0.245437		0.761566	0.204401	0.763	0.209282	0.765747	0.224746	0.77179	0.2517	0.774231	0.327421		0.759735	0.204617	0.766113	0.432473	0.760162	1.14109	0.774017	3.92171		0.765717	0.206474	0.772095	0.726547	0.765747	1.4721	0.779999	4.39427	0.771606	4.99469		0.765015
0.733612	0.195935	0.73349	0.196367	0.730804	0.214335		0.772247	0.207425	0.766571	0.203969	0.768311	0.209239	0.764771	0.230318	0.772614	0.247769		0.766571	0.205869	0.768005	0.21088	0.770782	0.226906	0.776794	0.255587	0.779236	0.335153		0.764709	0.206129	0.771118	0.441112	0.765137	1.17949	0.779022	4.07074		0.770752	0.2079	0.7771	0.745683	0.770752	1.52264	0.785004	4.5528	0.776611	5.18475		0.77002
0.738586	0.197403	0.738495	0.197706	0.735809	0.216064		0.777222	0.208807	0.771576	0.205394	0.773315	0.210794	0.769775	0.232219	0.777588	0.250058		0.771576	0.207338	0.77298	0.212435	0.775787	0.229152	0.781799	0.259518	0.784241	0.342799		0.769745	0.207597	0.776093	0.449881	0.770111	1.21854	0.783997	4.22192		0.775757	0.209455	0.782074	0.765034	0.775726	1.57361	0.789978	4.71478	0.781647	5.3774		0.775055
0.743591	0.198872	0.7435	0.199304	0.740784	0.217792		0.782196	0.210232	0.77655	0.20682	0.778351	0.212176	0.774811	0.234249	0.782593	0.252218		0.776581	0.208807	0.778015	0.213947	0.780762	0.231268	0.786774	0.263449	0.789215	0.350531		0.77475	0.20898	0.781097	0.458779	0.775177	1.25854	0.789032	4.3757		0.780762	0.210837	0.787048	0.784775	0.780731	1.62544			0.786652	5.57394		0.78006
0.748596	0.200297	0.748474	0.200643	0.74585	0.219519		0.787201	0.211701	0.781616	0.208332	0.783356	0.213731	0.779785	0.236193	0.787628	0.254594		0.781616	0.210232	0.78302	0.215502	0.785736	0.233515	0.791779	0.267337	0.79425	0.358436		0.779755	0.210405	0.786102	0.46785	0.780182	1.29867	0.793976	4.5325		0.785736	0.212306	0.792053	0.804774	0.785736	1.67771			0.791626	5.77437		0.785065
0.753601	0.201766	0.753448	0.202154	0.750824	0.221247		0.792206	0.21317	0.786621	0.2098	0.788361	0.215243	0.78479	0.23818	0.792572	0.256754		0.786591	0.211701	0.787964	0.2171	0.790771	0.235718						0.78479	0.211917	0.791107	0.476878	0.785156	1.33962				0.790771	0.213731			0.790741	1.73214						0.790009
0.758575	0.203321	0.758453	0.203623	0.755798	0.222975				0.791595	0.211226	0.793335	0.216755	0.789795	0.240037				0.791595	0.213213	0.792999	0.218655								0.789795	0.213429								0.791595	0.213213										0.795044
0.76355	0.20466	0.763428	0.205005	0.760803	0.224702								0.7948	0.242024															0.794769	0.214854
0.768616	0.206215	0.768433	0.206561	0.765808	0.226388
0.77359	0.207684	0.773468	0.207943	0.770782	0.228115
0.778595	0.20911	0.778442	0.209541	0.775787	0.229929
0.783569	0.210621	0.783478	0.210923	0.780823	0.231614
0.788605	0.212003	0.788452	0.212435	0.785828	0.233342
0.793579	0.213515	0.793457	0.213904	0.790802	0.23507
0.798553	0.214984	0.798492	0.215415	0.795807	0.236841
[truncated: 15 more columns]
